# Supplementary material for: Characterizing chemical signaling between engineered “microbial sentinels” in porous microplates
Source: Mol Syst Biol. 2022 Mar 22;18(3):e10785. doi: 10.15252/msb.202110785 (PMC8938921; doi:10.15252/msb.202110785)
Supplement: Supplementary file 2 — Supplementary Dataset S1 [file MSB-18-e10785-s003.xlsx]

## Sheet: PTet
distance from center (mm)	KF (mol/m^3)
	0	1e-05	2e-05	5e-05	0.0001	0.0002	0.0005	0.001	0.002	0.005	0.01	0.02	0.05	0.1	0.2	0.5	1	2	5	10	20
0.053683	0.614118	0.613852	0.613662	0.612978	0.611724	0.608912	0.597854	0.57285	0.52345	0.433086	0.362862	0.302381	0.25235	0.2445	0.265962	0.341297	0.429476	0.53238	0.663746	0.743698	0.80237
0.10737	0.614118	0.613852	0.613624	0.61294	0.611686	0.608912	0.597854	0.57285	0.52345	0.433086	0.362854	0.302374	0.252347	0.244492	0.265958	0.341289	0.429476	0.53238	0.663746	0.743698	0.80237
0.16105	0.61408	0.613814	0.613624	0.61294	0.611648	0.608874	0.597816	0.572812	0.52345	0.433048	0.362832	0.302355	0.252328	0.244477	0.265939	0.34127	0.429438	0.532342	0.663746	0.743698	0.802332
0.21473	0.614042	0.613776	0.613548	0.612864	0.61161	0.608836	0.59774	0.572774	0.523374	0.43301	0.362794	0.30232	0.252301	0.24445	0.265913	0.34124	0.4294	0.532304	0.663708	0.74366	0.802332
0.26841	0.613966	0.6137	0.613472	0.612788	0.611534	0.60876	0.597664	0.572698	0.523336	0.432934	0.36274	0.302275	0.252259	0.244412	0.265875	0.341198	0.429362	0.532266	0.66367	0.743622	0.802332
0.3221	0.613852	0.613586	0.613358	0.612674	0.61142	0.608646	0.597588	0.572622	0.52326	0.432858	0.362676	0.302218	0.25221	0.244367	0.265825	0.341141	0.429324	0.532228	0.663632	0.743622	0.802294
0.37578	0.613738	0.613472	0.613244	0.61256	0.611306	0.608532	0.597474	0.572508	0.523146	0.432782	0.362592	0.302146	0.252153	0.24431	0.265768	0.34108	0.429248	0.532152	0.663556	0.743546	0.802256
0.42946	0.613586	0.61332	0.613092	0.612408	0.611154	0.60838	0.597322	0.572356	0.523032	0.432668	0.362501	0.302066	0.252084	0.244249	0.265704	0.341008	0.429172	0.532076	0.663518	0.743508	0.802218
0.48315	0.613396	0.61313	0.61294	0.612256	0.610964	0.60819	0.59717	0.572242	0.52288	0.432554	0.362395	0.301975	0.252012	0.244184	0.265639	0.340932	0.429096	0.532	0.663442	0.74347	0.80218
0.53683	0.613206	0.61294	0.61275	0.612028	0.610774	0.608	0.59698	0.572052	0.522728	0.432402	0.362277	0.301883	0.251944	0.244123	0.265578	0.34086	0.42902	0.531886	0.663366	0.743394	0.802142
0.59051	0.612978	0.61275	0.612522	0.611838	0.610584	0.60781	0.596752	0.571862	0.522576	0.432288	0.362155	0.301788	0.251883	0.244074	0.265533	0.340799	0.428906	0.53181	0.66329	0.743318	0.802104
0.6442	0.61275	0.612484	0.612294	0.61161	0.610356	0.607544	0.596562	0.571672	0.522386	0.432136	0.362034	0.301701	0.251837	0.244051	0.26551	0.340757	0.428868	0.531734	0.663214	0.74328	0.802066
0.69788	0.612484	0.612256	0.612028	0.611344	0.61009	0.607316	0.596296	0.571444	0.522196	0.431946	0.361916	0.301633	0.25183	0.244066	0.265533	0.340757	0.42883	0.531658	0.6631	0.743204	0.80199
0.75156	0.612218	0.611952	0.611724	0.61104	0.609786	0.607012	0.59603	0.571216	0.522006	0.431794	0.361809	0.301595	0.251864	0.244139	0.265616	0.340814	0.42883	0.53162	0.663062	0.743128	0.801952
0.80524	0.611914	0.611648	0.61142	0.610736	0.60952	0.606746	0.595764	0.57095	0.521778	0.431642	0.361726	0.301598	0.25197	0.244294	0.265795	0.340955	0.428906	0.53162	0.662986	0.743052	0.801876
0.85893	0.61161	0.611344	0.611116	0.610432	0.609178	0.606404	0.59546	0.570722	0.521588	0.431528	0.36168	0.301667	0.252179	0.244572	0.266095	0.34121	0.429058	0.531658	0.662948	0.743014	0.801838
0.91261	0.611268	0.611002	0.610774	0.61009	0.608836	0.6061	0.595156	0.570456	0.52136	0.431414	0.361684	0.301823	0.252514	0.244997	0.266555	0.341605	0.429324	0.53181	0.662948	0.742938	0.801762
0.96629	0.610888	0.610622	0.610432	0.609748	0.608494	0.60572	0.594852	0.570152	0.52117	0.4313	0.361756	0.302092	0.253019	0.245613	0.267216	0.342179	0.429742	0.532	0.662948	0.7429	0.801724
1.02	0.610508	0.610242	0.610052	0.609368	0.608114	0.605378	0.59451	0.569886	0.520942	0.431262	0.361923	0.302507	0.253734	0.246468	0.26812	0.342961	0.430312	0.532304	0.662986	0.742862	0.801686
1.0737	0.610128	0.609862	0.609634	0.608988	0.607734	0.604998	0.594168	0.56962	0.52079	0.4313	0.362201	0.303107	0.254703	0.247608	0.269314	0.343987	0.431034	0.532684	0.6631	0.742862	0.80161
1.1273	0.60971	0.609444	0.609254	0.60857	0.607316	0.604618	0.593826	0.569316	0.5206	0.431414	0.362619	0.303924	0.255976	0.249075	0.270826	0.345276	0.431946	0.533216	0.663214	0.742824	0.801572
1.181	0.608646	0.608418	0.60819	0.607506	0.60629	0.603592	0.592876	0.568556	0.520068	0.431338	0.363086	0.304863	0.256325	0.246783	0.261763	0.312523	0.358306	0.382356	0.307363	0.129048	0.00826804
1.2347	0.607278	0.607012	0.606784	0.606138	0.604884	0.602148	0.591432	0.567074	0.518548	0.429438	0.360472	0.300356	0.244496	0.221122	0.206682	0.169928	0.100639	0.0239852	0.00120471	0.00114	0.00114
1.2884	0.605834	0.605568	0.60534	0.604618	0.603364	0.600552	0.589646	0.565136	0.516192	0.425638	0.354354	0.289716	0.220324	0.175815	0.126251	0.0440344	0.00633574	0.00118397	0.00114	0.00114	0.00114
1.3421	0.604352	0.604048	0.60382	0.60306	0.60173	0.598766	0.587556	0.562628	0.512962	0.419938	0.344865	0.273418	0.186743	0.122102	0.057228	0.00596904	0.00119639	0.00114	0.00114	0.00114	0.00114
1.3958	0.602794	0.60249	0.602224	0.601426	0.599982	0.596866	0.585162	0.559664	0.508858	0.412376	0.332207	0.252183	0.147991	0.073017	0.0192934	0.00138871	0.00114011	0.00114	0.00114	0.00114	0.00114
1.4494	0.601198	0.600856	0.600552	0.599678	0.59812	0.594776	0.582464	0.556168	0.503918	0.403066	0.316574	0.226917	0.108988	0.0374897	0.00543666	0.00114581	0.00114	0.00114	0.00114	0.00114	0.00114
1.5031	0.599526	0.599184	0.598842	0.597892	0.596144	0.592534	0.5795	0.552178	0.498142	0.392008	0.298254	0.198816	0.07429	0.0167781	0.00188712	0.00114004	0.00114	0.00114	0.00114	0.00114	0.00114
1.5568	0.597816	0.597436	0.597056	0.595992	0.594092	0.590102	0.576194	0.547656	0.49153	0.379289	0.277605	0.169309	0.0469034	0.00692968	0.00123876	0.00114	0.00114	0.00114	0.00114	0.00114	0.00114
1.6105	0.59603	0.595612	0.595232	0.594016	0.591926	0.587556	0.572584	0.54264	0.484082	0.365013	0.255056	0.139867	0.0275173	0.0029789	0.00114946	0.00114	0.00114	0.00114	0.00114	0.00114	0.00114
1.6642	0.594206	0.59375	0.593294	0.591964	0.589646	0.58482	0.56867	0.537092	0.475798	0.349296	0.231154	0.111975	0.0151852	0.0016438	0.00114065	0.00114	0.00114	0.00114	0.00114	0.00114	0.00114
1.7179	0.592344	0.591812	0.591318	0.589836	0.587252	0.581932	0.564414	0.53105	0.466678	0.332253	0.206469	0.0868566	0.00811262	0.00126308	0.00114004	0.00114	0.00114	0.00114	0.00114	0.00114	0.00114
1.7715	0.590406	0.589836	0.589266	0.587632	0.584744	0.578892	0.559854	0.524438	0.456722	0.314043	0.181549	0.0650826	0.00428374	0.00116352	0.00114	0.00114	0.00114	0.00114	0.00114	0.00114	0.00114
1.8252	0.58843	0.587784	0.587176	0.585314	0.582122	0.575662	0.554952	0.517294	0.44593	0.294869	0.157183	0.0473936	0.00248957	0.00114433	0.00114	0.00114	0.00114	0.00114	0.00114	0.00114	0.00114
1.8789	0.586378	0.585656	0.584972	0.58292	0.579386	0.572242	0.549708	0.50958	0.43434	0.274881	0.133768	0.0333948	0.00166387	0.00114057	0.00114	0.00114	0.00114	0.00114	0.00114	0.00114	0.00114
1.9326	0.58425	0.583452	0.58273	0.580412	0.576536	0.568632	0.544122	0.501258	0.421876	0.254402	0.112043	0.0230006	0.00133509	0.00114008	0.00114	0.00114	0.00114	0.00114	0.00114	0.00114	0.00114
1.9863	0.582084	0.58121	0.580374	0.577828	0.573534	0.56487	0.538156	0.492404	0.408614	0.233624	0.0921994	0.0154124	0.00120471	0.00114	0.00114	0.00114	0.00114	0.00114	0.00114	0.00114	0.00114
2.04	0.579842	0.578854	0.577942	0.57513	0.570418	0.56088	0.53181	0.482866	0.394516	0.212773	0.0746092	0.0101851	0.0011601	0.00114	0.00114	0.00114	0.00114	0.00114	0.00114	0.00114	0.00114
2.0936	0.577486	0.57646	0.575434	0.572356	0.56715	0.5567	0.525046	0.47272	0.379635	0.192253	0.0594966	0.0067298	0.001146	0.00114	0.00114	0.00114	0.00114	0.00114	0.00114	0.00114	0.00114
2.1473	0.575092	0.573952	0.57285	0.569468	0.563768	0.55233	0.517902	0.461928	0.363949	0.172167	0.0466792	0.00448438	0.00114163	0.00114	0.00114	0.00114	0.00114	0.00114	0.00114	0.00114	0.00114
2.201	0.572622	0.571368	0.570152	0.566428	0.560196	0.547694	0.51034	0.450452	0.34751	0.152817	0.0360981	0.0030788	0.00114042	0.00114	0.00114	0.00114	0.00114	0.00114	0.00114	0.00114	0.00114
2.2547	0.570038	0.56867	0.56734	0.563312	0.55651	0.54283	0.502284	0.438254	0.330326	0.134383	0.0275485	0.00222859	0.00114008	0.00114	0.00114	0.00114	0.00114	0.00114	0.00114	0.00114	0.00114
2.3084	0.567378	0.565896	0.564452	0.560044	0.552596	0.537738	0.493772	0.425334	0.312466	0.117196	0.0209144	0.0017464	0.00114004	0.00114	0.00114	0.00114	0.00114	0.00114	0.00114	0.00114	0.00114
2.3621	0.564642	0.563046	0.56145	0.556624	0.548568	0.532418	0.484842	0.41173	0.293979	0.101095	0.015659	0.00145798	0.00114	0.00114	0.00114	0.00114	0.00114	0.00114	0.00114	0.00114	0.00114
2.4157	0.56183	0.560082	0.558334	0.553128	0.54435	0.526832	0.475342	0.397328	0.274846	0.0861954	0.0116364	0.00130025	0.00114	0.00114	0.00114	0.00114	0.00114	0.00114	0.00114	0.00114	0.00114
2.4694	0.558904	0.557004	0.555104	0.549442	0.53998	0.520942	0.465348	0.382166	0.255273	0.0728726	0.00874532	0.00122242	0.00114	0.00114	0.00114	0.00114	0.00114	0.00114	0.00114	0.00114	0.00114
2.5231	0.555826	0.553774	0.55176	0.545642	0.535344	0.514786	0.454784	0.366217	0.235212	0.060876	0.00665152	0.00118362	0.00114	0.00114	0.00114	0.00114	0.00114	0.00114	0.00114	0.00114	0.00114
2.5768	0.55271	0.550506	0.548302	0.54169	0.530556	0.508326	0.443688	0.34952	0.214875	0.0502056	0.00514558	0.00116462	0.00114	0.00114	0.00114	0.00114	0.00114	0.00114	0.00114	0.00114	0.00114
2.6305	0.550582	0.548226	0.545946	0.538992	0.527326	0.503956	0.436088	0.338101	0.201305	0.0437266	0.00435442	0.00115725	0.00114	0.00114	0.00114	0.00114	0.00114	0.00114	0.00114	0.00114	0.00114
2.6841	0.54948	0.547124	0.54473	0.537624	0.525692	0.501752	0.432288	0.332466	0.19478	0.0408652	0.00404662	0.00115516	0.00114	0.00114	0.00114	0.00114	0.00114	0.00114	0.00114	0.00114	0.00114
2.7378	0.548378	0.545946	0.543514	0.536256	0.52402	0.49951	0.42845	0.326815	0.188389	0.038209	0.00377317	0.00115338	0.00114	0.00114	0.00114	0.00114	0.00114	0.00114	0.00114	0.00114	0.00114
2.7915	0.547238	0.544768	0.54226	0.534812	0.522272	0.497192	0.424536	0.321134	0.182085	0.0357063	0.0035242	0.00115178	0.00114	0.00114	0.00114	0.00114	0.00114	0.00114	0.00114	0.00114	0.00114
2.8452	0.54606	0.543514	0.540968	0.53333	0.520524	0.494874	0.420622	0.315457	0.175925	0.0333822	0.00330182	0.00115041	0.00114	0.00114	0.00114	0.00114	0.00114	0.00114	0.00114	0.00114	0.00114
2.8989	0.544882	0.54226	0.539676	0.531848	0.518738	0.492518	0.416632	0.309761	0.16986	0.0311923	0.00309901	0.00114916	0.00114	0.00114	0.00114	0.00114	0.00114	0.00114	0.00114	0.00114	0.00114
2.9526	0.543628	0.540968	0.538308	0.530328	0.516952	0.490124	0.412642	0.304053	0.163883	0.0291171	0.00291232	0.00114809	0.00114	0.00114	0.00114	0.00114	0.00114	0.00114	0.00114	0.00114	0.00114
3.0062	0.542374	0.539676	0.53694	0.52877	0.51509	0.487692	0.408614	0.298384	0.158103	0.0272224	0.00274919	0.00114714	0.00114	0.00114	0.00114	0.00114	0.00114	0.00114	0.00114	0.00114	0.00114
3.0599	0.541082	0.538308	0.535534	0.527212	0.513228	0.485222	0.404548	0.292718	0.152429	0.0254323	0.00259935	0.00114631	0.00114	0.00114	0.00114	0.00114	0.00114	0.00114	0.00114	0.00114	0.00114
3.1136	0.53979	0.53694	0.534128	0.525616	0.511328	0.482714	0.400444	0.287075	0.146893	0.023758	0.00246339	0.00114559	0.00114	0.00114	0.00114	0.00114	0.00114	0.00114	0.00114	0.00114	0.00114
3.1673	0.53846	0.535572	0.532684	0.523982	0.50939	0.480206	0.396378	0.281466	0.141504	0.0221981	0.00234072	0.00114494	0.00114	0.00114	0.00114	0.00114	0.00114	0.00114	0.00114	0.00114	0.00114
3.221	0.537092	0.534128	0.531202	0.52231	0.507452	0.47766	0.392236	0.275876	0.136234	0.0207301	0.0022284	0.00114437	0.00114	0.00114	0.00114	0.00114	0.00114	0.00114	0.00114	0.00114	0.00114
3.2747	0.535724	0.532684	0.529682	0.520638	0.505476	0.475114	0.388132	0.270366	0.131168	0.0193865	0.00212922	0.00114388	0.00114	0.00114	0.00114	0.00114	0.00114	0.00114	0.00114	0.00114	0.00114
3.3283	0.534318	0.53124	0.528162	0.518966	0.5035	0.472568	0.384028	0.264909	0.126259	0.0181355	0.00203938	0.00114346	0.00114	0.00114	0.00114	0.00114	0.00114	0.00114	0.00114	0.00114	0.00114
3.382	0.532874	0.529758	0.526642	0.517218	0.501486	0.469946	0.379886	0.259441	0.121414	0.0169347	0.00195472	0.00114304	0.00114	0.00114	0.00114	0.00114	0.00114	0.00114	0.00114	0.00114	0.00114
3.4357	0.53143	0.528238	0.525084	0.515508	0.499434	0.467362	0.375778	0.25411	0.116827	0.0158585	0.0018818	0.00114274	0.00114	0.00114	0.00114	0.00114	0.00114	0.00114	0.00114	0.00114	0.00114
3.4894	0.529986	0.526718	0.523488	0.513722	0.497382	0.464702	0.371659	0.248805	0.112347	0.0148394	0.00181404	0.00114243	0.00114	0.00114	0.00114	0.00114	0.00114	0.00114	0.00114	0.00114	0.00114
3.5431	0.528504	0.525198	0.521892	0.511974	0.49533	0.46208	0.36754	0.243565	0.108007	0.0138882	0.00175241	0.00114217	0.00114	0.00114	0.00114	0.00114	0.00114	0.00114	0.00114	0.00114	0.00114
3.5968	0.526984	0.523602	0.520258	0.51015	0.49324	0.45942	0.363421	0.238378	0.103812	0.0130009	0.00169624	0.0011419	0.00114	0.00114	0.00114	0.00114	0.00114	0.00114	0.00114	0.00114	0.00114
3.6504	0.525464	0.522044	0.518624	0.508364	0.49115	0.456722	0.35932	0.233282	0.0997842	0.0121817	0.00164574	0.00114171	0.00114	0.00114	0.00114	0.00114	0.00114	0.00114	0.00114	0.00114	0.00114
3.7041	0.523906	0.520448	0.516952	0.506502	0.489022	0.454062	0.35522	0.228239	0.0958778	0.0114133	0.00159938	0.00114152	0.00114	0.00114	0.00114	0.00114	0.00114	0.00114	0.00114	0.00114	0.00114
3.7578	0.522348	0.518814	0.51528	0.504678	0.486856	0.451364	0.351154	0.223315	0.0921652	0.0107137	0.00155834	0.00114133	0.00114	0.00114	0.00114	0.00114	0.00114	0.00114	0.00114	0.00114	0.00114
3.8115	0.520752	0.51718	0.51357	0.502778	0.484728	0.448628	0.347058	0.21839	0.088502	0.0100369	0.00151916	0.00114118	0.00114	0.00114	0.00114	0.00114	0.00114	0.00114	0.00114	0.00114	0.00114
3.8652	0.519156	0.515508	0.51186	0.500916	0.482524	0.445892	0.342992	0.213571	0.0850098	0.00941754	0.00148424	0.00114106	0.00114	0.00114	0.00114	0.00114	0.00114	0.00114	0.00114	0.00114	0.00114
3.9189	0.517522	0.513798	0.510112	0.498978	0.48032	0.443156	0.338914	0.208787	0.081605	0.00882968	0.00145168	0.00114095	0.00114	0.00114	0.00114	0.00114	0.00114	0.00114	0.00114	0.00114	0.00114
3.9725	0.515888	0.512126	0.508364	0.49704	0.478116	0.44042	0.334875	0.204125	0.0783712	0.00829274	0.00142264	0.00114084	0.00114	0.00114	0.00114	0.00114	0.00114	0.00114	0.00114	0.00114	0.00114
4.0262	0.514216	0.510378	0.506578	0.495102	0.475912	0.437646	0.330839	0.199515	0.0752362	0.00778696	0.00139585	0.00114072	0.00114	0.00114	0.00114	0.00114	0.00114	0.00114	0.00114	0.00114	0.00114
4.0799	0.512506	0.508668	0.504792	0.493126	0.47367	0.434872	0.326842	0.19502	0.0722532	0.0073226	0.00137184	0.00114065	0.00114	0.00114	0.00114	0.00114	0.00114	0.00114	0.00114	0.00114	0.00114
4.1336	0.510834	0.506882	0.502968	0.49115	0.47139	0.43206	0.322829	0.190547	0.0693348	0.006878	0.00134919	0.00114057	0.00114	0.00114	0.00114	0.00114	0.00114	0.00114	0.00114	0.00114	0.00114
4.1873	0.509086	0.505134	0.501144	0.489136	0.46911	0.429286	0.318839	0.186158	0.0665266	0.00646228	0.0013284	0.00114049	0.00114	0.00114	0.00114	0.00114	0.00114	0.00114	0.00114	0.00114	0.00114
4.241	0.507376	0.50331	0.499282	0.48716	0.46683	0.426474	0.314906	0.181906	0.063878	0.00608494	0.00131001	0.00114042	0.00114	0.00114	0.00114	0.00114	0.00114	0.00114	0.00114	0.00114	0.00114
4.2946	0.50559	0.501524	0.49742	0.485108	0.464512	0.423662	0.310924	0.177612	0.0612218	0.00571064	0.00129192	0.00114038	0.00114	0.00114	0.00114	0.00114	0.00114	0.00114	0.00114	0.00114	0.00114
4.3483	0.503842	0.4997	0.495558	0.483094	0.462232	0.420888	0.307089	0.173584	0.058824	0.00538802	0.00127684	0.0011403	0.00114	0.00114	0.00114	0.00114	0.00114	0.00114	0.00114	0.00114	0.00114
4.402	0.502056	0.497876	0.493658	0.481042	0.459914	0.418038	0.303194	0.169507	0.0564072	0.00506692	0.00126198	0.00114027	0.00114	0.00114	0.00114	0.00114	0.00114	0.00114	0.00114	0.00114	0.00114
4.4557	0.50027	0.496052	0.491796	0.47899	0.457634	0.415264	0.299406	0.165608	0.0541576	0.00477736	0.00124887	0.00114023	0.00114	0.00114	0.00114	0.00114	0.00114	0.00114	0.00114	0.00114	0.00114
4.5094	0.498484	0.49419	0.489858	0.476938	0.455316	0.41249	0.295621	0.161762	0.0519726	0.00450262	0.00123663	0.00114019	0.00114	0.00114	0.00114	0.00114	0.00114	0.00114	0.00114	0.00114	0.00114
4.5631	0.49666	0.49229	0.487958	0.474848	0.45296	0.40964	0.291813	0.157913	0.0498104	0.00423472	0.00122493	0.00114015	0.00114	0.00114	0.00114	0.00114	0.00114	0.00114	0.00114	0.00114	0.00114
4.6167	0.494912	0.490504	0.486096	0.472872	0.450756	0.407018	0.288333	0.154497	0.047956	0.00401318	0.00121539	0.00114015	0.00114	0.00114	0.00114	0.00114	0.00114	0.00114	0.00114	0.00114	0.00114
4.6704	0.493164	0.488718	0.484272	0.470896	0.448552	0.404396	0.284897	0.151164	0.0461776	0.00380418	0.00120658	0.00114011	0.00114	0.00114	0.00114	0.00114	0.00114	0.00114	0.00114	0.00114	0.00114
4.7241	0.491416	0.486932	0.48241	0.468882	0.446348	0.401774	0.281447	0.147831	0.0444106	0.00360012	0.0011981	0.00114008	0.00114	0.00114	0.00114	0.00114	0.00114	0.00114	0.00114	0.00114	0.00114
4.7778	0.489668	0.485108	0.480586	0.466906	0.444106	0.399114	0.277978	0.144499	0.0426664	0.00340168	0.00119005	0.00114008	0.00114	0.00114	0.00114	0.00114	0.00114	0.00114	0.00114	0.00114	0.00114
4.8315	0.484576	0.479902	0.47519	0.46113	0.437722	0.39159	0.268481	0.13582	0.0384332	0.00298718	0.0011764	0.00114004	0.00114	0.00114	0.00114	0.00114	0.00114	0.00114	0.00114	0.00114	0.00114
4.8851	0.47899	0.474126	0.4693	0.454784	0.430692	0.383306	0.2581	0.126502	0.0340244	0.00257648	0.00116367	0.00114004	0.00114	0.00114	0.00114	0.00114	0.00114	0.00114	0.00114	0.00114	0.00114
4.9388	0.47329	0.468274	0.463296	0.448362	0.42351	0.37487	0.247581	0.11723	0.0297707	0.00220149	0.00115292	0.00114	0.00114	0.00114	0.00114	0.00114	0.00114	0.00114	0.00114	0.00114	0.00114
4.9925	0.46759	0.46246	0.45733	0.441902	0.416366	0.366491	0.237458	0.108828	0.0262705	0.00195407	0.00114783	0.00114	0.00114	0.00114	0.00114	0.00114	0.00114	0.00114	0.00114	0.00114	0.00114
5.0462	0.461852	0.45657	0.45125	0.435404	0.409146	0.35807	0.227487	0.100886	0.0231792	0.00176917	0.00114505	0.00114	0.00114	0.00114	0.00114	0.00114	0.00114	0.00114	0.00114	0.00114	0.00114
5.0999	0.456038	0.450566	0.445132	0.428792	0.401812	0.349497	0.217413	0.093024	0.0202099	0.00160086	0.00114274	0.00114	0.00114	0.00114	0.00114	0.00114	0.00114	0.00114	0.00114	0.00114	0.00114
5.1536	0.45011	0.444486	0.438862	0.422066	0.394326	0.34083	0.207491	0.0856368	0.0176229	0.00147717	0.00114141	0.00114	0.00114	0.00114	0.00114	0.00114	0.00114	0.00114	0.00114	0.00114	0.00114
5.2072	0.444068	0.438292	0.432516	0.415226	0.386764	0.332086	0.197798	0.0788424	0.0154671	0.00139821	0.00114091	0.00114	0.00114	0.00114	0.00114	0.00114	0.00114	0.00114	0.00114	0.00114	0.00114
5.2609	0.43795	0.431984	0.426056	0.408234	0.379039	0.323201	0.188047	0.0721506	0.0134064	0.00132658	0.00114049	0.00114	0.00114	0.00114	0.00114	0.00114	0.00114	0.00114	0.00114	0.00114	0.00114
5.3146	0.431756	0.425638	0.419482	0.401204	0.37123	0.314226	0.178361	0.0657134	0.011511	0.00126677	0.00114019	0.00114	0.00114	0.00114	0.00114	0.00114	0.00114	0.00114	0.00114	0.00114	0.00114
5.3683	0.4256	0.419292	0.412984	0.394212	0.363519	0.305474	0.169389	0.0602414	0.0101004	0.00123538	0.00114011	0.00114	0.00114	0.00114	0.00114	0.00114	0.00114	0.00114	0.00114	0.00114	0.00114
5.422	0.419368	0.41287	0.406372	0.387106	0.355688	0.296594	0.160394	0.0548758	0.00875672	0.00120711	0.00114008	0.00114	0.00114	0.00114	0.00114	0.00114	0.00114	0.00114	0.00114	0.00114	0.00114
5.4757	0.413022	0.406334	0.399684	0.37989	0.347761	0.287687	0.151692	0.0499928	0.00763952	0.00118834	0.00114004	0.00114	0.00114	0.00114	0.00114	0.00114	0.00114	0.00114	0.00114	0.00114	0.00114
5.5293	0.4066	0.399722	0.392882	0.372613	0.339777	0.278783	0.14329	0.045524	0.0066994	0.00117561	0.00114	0.00114	0.00114	0.00114	0.00114	0.00114	0.00114	0.00114	0.00114	0.00114	0.00114
5.583	0.400064	0.393034	0.386004	0.365218	0.331668	0.269766	0.134896	0.0411692	0.0058083	0.00116424	0.00114	0.00114	0.00114	0.00114	0.00114	0.00114	0.00114	0.00114	0.00114	0.00114	0.00114
5.6367	0.393452	0.386232	0.379016	0.357713	0.323452	0.26068	0.126643	0.0370477	0.00501144	0.00115543	0.00114	0.00114	0.00114	0.00114	0.00114	0.00114	0.00114	0.00114	0.00114	0.00114	0.00114
5.6904	0.386764	0.379335	0.371952	0.350155	0.315233	0.251761	0.119092	0.0336832	0.00446994	0.00115178	0.00114	0.00114	0.00114	0.00114	0.00114	0.00114	0.00114	0.00114	0.00114	0.00114	0.00114
5.7441	0.379928	0.372316	0.364747	0.342448	0.306861	0.242695	0.111526	0.0303723	0.00394858	0.00114844	0.00114	0.00114	0.00114	0.00114	0.00114	0.00114	0.00114	0.00114	0.00114	0.00114	0.00114
5.7978	0.372993	0.365184	0.357432	0.334624	0.298368	0.23354	0.10401	0.0271624	0.0034569	0.00114551	0.00114	0.00114	0.00114	0.00114	0.00114	0.00114	0.00114	0.00114	0.00114	0.00114	0.00114
5.8514	0.365948	0.357945	0.350003	0.326686	0.289769	0.224318	0.0966188	0.0241061	0.00300888	0.00114312	0.00114	0.00114	0.00114	0.00114	0.00114	0.00114	0.00114	0.00114	0.00114	0.00114	0.00114
5.9051	0.358777	0.350584	0.34246	0.31866	0.281158	0.215308	0.0899916	0.0217174	0.00272981	0.00114236	0.00114	0.00114	0.00114	0.00114	0.00114	0.00114	0.00114	0.00114	0.00114	0.00114	0.00114
5.9588	0.351496	0.34311	0.334803	0.310521	0.272441	0.206226	0.0834404	0.0194077	0.00246605	0.00114163	0.00114	0.00114	0.00114	0.00114	0.00114	0.00114	0.00114	0.00114	0.00114	0.00114	0.00114
6.0125	0.344109	0.335525	0.327032	0.302267	0.263617	0.197087	0.0769766	0.0171825	0.00221867	0.00114103	0.00114	0.00114	0.00114	0.00114	0.00114	0.00114	0.00114	0.00114	0.00114	0.00114	0.00114
6.0662	0.336585	0.327807	0.319128	0.293884	0.254695	0.187952	0.0707598	0.0151555	0.00201157	0.00114061	0.00114	0.00114	0.00114	0.00114	0.00114	0.00114	0.00114	0.00114	0.00114	0.00114	0.00114
6.1199	0.32889	0.319922	0.311064	0.285365	0.245689	0.178885	0.0649572	0.01343	0.00186329	0.00114046	0.00114	0.00114	0.00114	0.00114	0.00114	0.00114	0.00114	0.00114	0.00114	0.00114	0.00114
6.1735	0.321089	0.311923	0.302887	0.276735	0.236588	0.169792	0.059261	0.0117766	0.00172452	0.0011403	0.00114	0.00114	0.00114	0.00114	0.00114	0.00114	0.00114	0.00114	0.00114	0.00114	0.00114
6.2272	0.313177	0.303818	0.294599	0.267995	0.2274	0.160672	0.0536864	0.0102	0.00159592	0.00114019	0.00114	0.00114	0.00114	0.00114	0.00114	0.00114	0.00114	0.00114	0.00114	0.00114	0.00114
6.2809	0.308492	0.299022	0.289701	0.262846	0.222015	0.155397	0.0505856	0.009367	0.00153281	0.00114015	0.00114	0.00114	0.00114	0.00114	0.00114	0.00114	0.00114	0.00114	0.00114	0.00114	0.00114
6.3346	0.305851	0.29632	0.286946	0.259962	0.219024	0.152513	0.0489782	0.00896648	0.00150621	0.00114011	0.00114	0.00114	0.00114	0.00114	0.00114	0.00114	0.00114	0.00114	0.00114	0.00114	0.00114
6.3883	0.303194	0.293603	0.284175	0.257066	0.216026	0.149633	0.0473784	0.00857204	0.00148021	0.00114011	0.00114	0.00114	0.00114	0.00114	0.00114	0.00114	0.00114	0.00114	0.00114	0.00114	0.00114
6.442	0.300527	0.290879	0.281398	0.254163	0.213017	0.146748	0.0457938	0.00818254	0.00145468	0.00114011	0.00114	0.00114	0.00114	0.00114	0.00114	0.00114	0.00114	0.00114	0.00114	0.00114	0.00114
6.4956	0.297836	0.288131	0.278601	0.251256	0.21003	0.143925	0.0442928	0.0078299	0.00143279	0.00114008	0.00114	0.00114	0.00114	0.00114	0.00114	0.00114	0.00114	0.00114	0.00114	0.00114	0.00114
6.5493	0.295127	0.285372	0.275793	0.248338	0.207035	0.141105	0.0428108	0.00748448	0.00141155	0.00114008	0.00114	0.00114	0.00114	0.00114	0.00114	0.00114	0.00114	0.00114	0.00114	0.00114	0.00114
6.603	0.29241	0.282598	0.272973	0.245408	0.204037	0.13829	0.041344	0.00714514	0.00139084	0.00114008	0.00114	0.00114	0.00114	0.00114	0.00114	0.00114	0.00114	0.00114	0.00114	0.00114	0.00114
6.6567	0.289682	0.279821	0.27015	0.242478	0.201047	0.135497	0.0399038	0.00681834	0.00137123	0.00114008	0.00114	0.00114	0.00114	0.00114	0.00114	0.00114	0.00114	0.00114	0.00114	0.00114	0.00114
6.7104	0.286968	0.277062	0.267349	0.239594	0.198124	0.13281	0.0385814	0.00653448	0.00135546	0.00114004	0.00114	0.00114	0.00114	0.00114	0.00114	0.00114	0.00114	0.00114	0.00114	0.00114	0.00114
6.7641	0.284248	0.274292	0.264537	0.236694	0.195195	0.130123	0.0372727	0.00625556	0.00134003	0.00114004	0.00114	0.00114	0.00114	0.00114	0.00114	0.00114	0.00114	0.00114	0.00114	0.00114	0.00114
6.8177	0.281512	0.27151	0.261717	0.233791	0.192261	0.127444	0.035975	0.0059812	0.00132502	0.00114004	0.00114	0.00114	0.00114	0.00114	0.00114	0.00114	0.00114	0.00114	0.00114	0.00114	0.00114
6.8714	0.278779	0.268732	0.258902	0.230896	0.189343	0.124796	0.0347119	0.00571862	0.00131089	0.00114004	0.00114	0.00114	0.00114	0.00114	0.00114	0.00114	0.00114	0.00114	0.00114	0.00114	0.00114
6.9251	0.276078	0.265992	0.256128	0.228061	0.186508	0.122257	0.0335415	0.00548454	0.00129892	0.00114004	0.00114	0.00114	0.00114	0.00114	0.00114	0.00114	0.00114	0.00114	0.00114	0.00114	0.00114
6.9788	0.273368	0.263245	0.253346	0.225218	0.183673	0.119727	0.0323825	0.00525464	0.00128721	0.00114004	0.00114	0.00114	0.00114	0.00114	0.00114	0.00114	0.00114	0.00114	0.00114	0.00114	0.00114
7.0325	0.270647	0.260486	0.250557	0.222368	0.180831	0.1172	0.0312352	0.00502892	0.00127581	0.00114004	0.00114	0.00114	0.00114	0.00114	0.00114	0.00114	0.00114	0.00114	0.00114	0.00114	0.00114
7.0862	0.267965	0.257769	0.247809	0.219572	0.17806	0.114756	0.0301568	0.00482296	0.00126582	0.00114004	0.00114	0.00114	0.00114	0.00114	0.00114	0.00114	0.00114	0.00114	0.00114	0.00114	0.00114
7.1398	0.265316	0.255086	0.245104	0.216824	0.175355	0.112396	0.0291407	0.00463524	0.00125708	0.00114004	0.00114	0.00114	0.00114	0.00114	0.00114	0.00114	0.00114	0.00114	0.00114	0.00114	0.00114
7.1935	0.262656	0.252396	0.242391	0.214073	0.172645	0.11004	0.028136	0.00445094	0.00124853	0.00114004	0.00114	0.00114	0.00114	0.00114	0.00114	0.00114	0.00114	0.00114	0.00114	0.00114	0.00114
7.2472	0.259992	0.249702	0.239674	0.211322	0.169944	0.107703	0.0271487	0.00427196	0.00124032	0.00114	0.00114	0.00114	0.00114	0.00114	0.00114	0.00114	0.00114	0.00114	0.00114	0.00114	0.00114
7.3009	0.257389	0.247076	0.237029	0.208658	0.167344	0.105488	0.0262451	0.00411426	0.00123344	0.00114	0.00114	0.00114	0.00114	0.00114	0.00114	0.00114	0.00114	0.00114	0.00114	0.00114	0.00114
7.3546	0.254798	0.244462	0.234395	0.206009	0.164772	0.103303	0.0253661	0.0039634	0.00122694	0.00114	0.00114	0.00114	0.00114	0.00114	0.00114	0.00114	0.00114	0.00114	0.00114	0.00114	0.00114
7.4082	0.252176	0.241817	0.231735	0.203334	0.162173	0.101099	0.0244811	0.00381102	0.00122037	0.00114	0.00114	0.00114	0.00114	0.00114	0.00114	0.00114	0.00114	0.00114	0.00114	0.00114	0.00114
7.4619	0.249592	0.239214	0.229117	0.200708	0.159634	0.0989672	0.0236447	0.00367084	0.00121448	0.00114	0.00114	0.00114	0.00114	0.00114	0.00114	0.00114	0.00114	0.00114	0.00114	0.00114	0.00114
7.5156	0.247049	0.236656	0.226548	0.198143	0.157168	0.0969228	0.0228638	0.00354415	0.00120939	0.00114	0.00114	0.00114	0.00114	0.00114	0.00114	0.00114	0.00114	0.00114	0.00114	0.00114	0.00114
7.5693	0.244496	0.234084	0.223968	0.195567	0.154698	0.0948746	0.0220867	0.00341844	0.00120433	0.00114	0.00114	0.00114	0.00114	0.00114	0.00114	0.00114	0.00114	0.00114	0.00114	0.00114	0.00114
7.623	0.241931	0.231507	0.22138	0.192987	0.152224	0.092834	0.0213172	0.00329471	0.00119939	0.00114	0.00114	0.00114	0.00114	0.00114	0.00114	0.00114	0.00114	0.00114	0.00114	0.00114	0.00114
7.6767	0.239461	0.229026	0.218895	0.190524	0.149883	0.090934	0.0206306	0.00318934	0.0011954	0.00114	0.00114	0.00114	0.00114	0.00114	0.00114	0.00114	0.00114	0.00114	0.00114	0.00114	0.00114
7.7303	0.236983	0.226537	0.216406	0.188058	0.147546	0.0890416	0.0199515	0.00308594	0.00119153	0.00114	0.00114	0.00114	0.00114	0.00114	0.00114	0.00114	0.00114	0.00114	0.00114	0.00114	0.00114
7.784	0.234498	0.224048	0.213913	0.185592	0.145209	0.0871568	0.0192801	0.00298433	0.00118773	0.00114	0.00114	0.00114	0.00114	0.00114	0.00114	0.00114	0.00114	0.00114	0.00114	0.00114	0.00114
7.8377	0.232039	0.221582	0.211447	0.183156	0.142914	0.0853176	0.0186356	0.00288842	0.00118423	0.00114	0.00114	0.00114	0.00114	0.00114	0.00114	0.00114	0.00114	0.00114	0.00114	0.00114	0.00114
7.8914	0.229638	0.219176	0.209046	0.180796	0.140706	0.0835696	0.0180382	0.00280189	0.00118115	0.00114	0.00114	0.00114	0.00114	0.00114	0.00114	0.00114	0.00114	0.00114	0.00114	0.00114	0.00114
7.9451	0.227229	0.216767	0.20664	0.178437	0.138499	0.0818292	0.0174477	0.00271681	0.00117815	0.00114	0.00114	0.00114	0.00114	0.00114	0.00114	0.00114	0.00114	0.00114	0.00114	0.00114	0.00114
7.9988	0.224816	0.214354	0.204231	0.176073	0.136291	0.0800926	0.0168633	0.00263325	0.00117523	0.00114	0.00114	0.00114	0.00114	0.00114	0.00114	0.00114	0.00114	0.00114	0.00114	0.00114	0.00114
8.0524	0.222498	0.212036	0.201924	0.173816	0.134201	0.0784662	0.0163301	0.00255903	0.00117268	0.00114	0.00114	0.00114	0.00114	0.00114	0.00114	0.00114	0.00114	0.00114	0.00114	0.00114	0.00114
8.1061	0.22024	0.209787	0.199682	0.171635	0.132187	0.076912	0.0158308	0.00249113	0.00117044	0.00114	0.00114	0.00114	0.00114	0.00114	0.00114	0.00114	0.00114	0.00114	0.00114	0.00114	0.00114
8.1598	0.217979	0.207529	0.197437	0.16945	0.130169	0.0753654	0.0153372	0.00242429	0.00116823	0.00114	0.00114	0.00114	0.00114	0.00114	0.00114	0.00114	0.00114	0.00114	0.00114	0.00114	0.00114
8.2135	0.215718	0.205272	0.195191	0.167265	0.128159	0.0738226	0.0148493	0.00235874	0.00116611	0.00114	0.00114	0.00114	0.00114	0.00114	0.00114	0.00114	0.00114	0.00114	0.00114	0.00114	0.00114
8.2672	0.213583	0.203148	0.193082	0.165224	0.126301	0.0724204	0.0144168	0.002302	0.00116428	0.00114	0.00114	0.00114	0.00114	0.00114	0.00114	0.00114	0.00114	0.00114	0.00114	0.00114	0.00114
8.3209	0.211443	0.20102	0.190969	0.163183	0.124442	0.0710182	0.0139889	0.00224618	0.0011625	0.00114	0.00114	0.00114	0.00114	0.00114	0.00114	0.00114	0.00114	0.00114	0.00114	0.00114	0.00114
8.3745	0.2093	0.198888	0.188856	0.161147	0.122588	0.0696274	0.0135652	0.00219127	0.00116079	0.00114	0.00114	0.00114	0.00114	0.00114	0.00114	0.00114	0.00114	0.00114	0.00114	0.00114	0.00114
8.4282	0.207123	0.196726	0.186709	0.159076	0.120711	0.0682214	0.0131412	0.00213678	0.00115911	0.00114	0.00114	0.00114	0.00114	0.00114	0.00114	0.00114	0.00114	0.00114	0.00114	0.00114	0.00114
8.4819	0.201142	0.190794	0.180846	0.153474	0.115699	0.0645772	0.0121163	0.00201518	0.00115573	0.00114	0.00114	0.00114	0.00114	0.00114	0.00114	0.00114	0.00114	0.00114	0.00114	0.00114	0.00114
8.5356	0.195138	0.184847	0.174967	0.147877	0.110709	0.0609748	0.0111207	0.00189894	0.00115258	0.00114	0.00114	0.00114	0.00114	0.00114	0.00114	0.00114	0.00114	0.00114	0.00114	0.00114	0.00114
8.5893	0.189111	0.178881	0.169081	0.142276	0.105746	0.0574218	0.0101555	0.00178836	0.00114969	0.00114	0.00114	0.00114	0.00114	0.00114	0.00114	0.00114	0.00114	0.00114	0.00114	0.00114	0.00114
8.643	0.183183	0.173029	0.163313	0.13683	0.10097	0.0540778	0.00930012	0.00169731	0.00114756	0.00114	0.00114	0.00114	0.00114	0.00114	0.00114	0.00114	0.00114	0.00114	0.00114	0.00114	0.00114
8.6966	0.177342	0.167272	0.157651	0.131518	0.0963604	0.05092	0.00853632	0.00162203	0.00114608	0.00114	0.00114	0.00114	0.00114	0.00114	0.00114	0.00114	0.00114	0.00114	0.00114	0.00114	0.00114
8.7503	0.17149	0.161508	0.151989	0.126217	0.0917814	0.0478116	0.00779684	0.00155051	0.00114467	0.00114	0.00114	0.00114	0.00114	0.00114	0.00114	0.00114	0.00114	0.00114	0.00114	0.00114	0.00114
8.804	0.165669	0.155781	0.146368	0.120977	0.0872822	0.0447868	0.00709688	0.0014847	0.00114346	0.00114	0.00114	0.00114	0.00114	0.00114	0.00114	0.00114	0.00114	0.00114	0.00114	0.00114	0.00114
8.8577	0.160246	0.150465	0.14117	0.116181	0.0832428	0.04218	0.0065531	0.00144009	0.00114281	0.00114	0.00114	0.00114	0.00114	0.00114	0.00114	0.00114	0.00114	0.00114	0.00114	0.00114	0.00114
8.9114	0.15482	0.145149	0.135975	0.111405	0.0792376	0.039615	0.00602642	0.0013976	0.0011422	0.00114	0.00114	0.00114	0.00114	0.00114	0.00114	0.00114	0.00114	0.00114	0.00114	0.00114	0.00114
8.9651	0.149389	0.139836	0.130792	0.106651	0.0752704	0.0370933	0.0055176	0.00135732	0.00114167	0.00114	0.00114	0.00114	0.00114	0.00114	0.00114	0.00114	0.00114	0.00114	0.00114	0.00114	0.00114
9.0187	0.144066	0.134638	0.125731	0.102041	0.0714704	0.034735	0.00506996	0.00132453	0.00114125	0.00114	0.00114	0.00114	0.00114	0.00114	0.00114	0.00114	0.00114	0.00114	0.00114	0.00114	0.00114
9.0724	0.138837	0.129546	0.120783	0.097565	0.0678224	0.0325212	0.00467324	0.0012977	0.00114099	0.00114	0.00114	0.00114	0.00114	0.00114	0.00114	0.00114	0.00114	0.00114	0.00114	0.00114	0.00114
9.1261	0.133619	0.124465	0.115851	0.093119	0.0642162	0.0303495	0.00429058	0.00127232	0.00114072	0.00114	0.00114	0.00114	0.00114	0.00114	0.00114	0.00114	0.00114	0.00114	0.00114	0.00114	0.00114
9.1798	0.128516	0.11951	0.111051	0.0888174	0.0607658	0.0283165	0.00395086	0.00125111	0.00114053	0.00114	0.00114	0.00114	0.00114	0.00114	0.00114	0.00114	0.00114	0.00114	0.00114	0.00114	0.00114
9.2335	0.123599	0.114749	0.106457	0.0847362	0.0575396	0.0264754	0.00366761	0.00123534	0.00114042	0.00114	0.00114	0.00114	0.00114	0.00114	0.00114	0.00114	0.00114	0.00114	0.00114	0.00114	0.00114
9.2872	0.118697	0.110006	0.101882	0.0806892	0.054359	0.0246723	0.0033945	0.00122033	0.00114034	0.00114	0.00114	0.00114	0.00114	0.00114	0.00114	0.00114	0.00114	0.00114	0.00114	0.00114	0.00114
9.3408	0.11381	0.105283	0.0973294	0.0766726	0.0512164	0.0229068	0.00313181	0.00120627	0.00114023	0.00114	0.00114	0.00114	0.00114	0.00114	0.00114	0.00114	0.00114	0.00114	0.00114	0.00114	0.00114
9.3945	0.109094	0.100742	0.0929708	0.0728764	0.0483056	0.0213347	0.00292231	0.00119662	0.00114019	0.00114	0.00114	0.00114	0.00114	0.00114	0.00114	0.00114	0.00114	0.00114	0.00114	0.00114	0.00114
9.4482	0.10439	0.0962198	0.088635	0.069103	0.0454252	0.0197912	0.00271913	0.00118742	0.00114015	0.00114	0.00114	0.00114	0.00114	0.00114	0.00114	0.00114	0.00114	0.00114	0.00114	0.00114	0.00114
9.5019	0.099712	0.0917244	0.0843296	0.0653752	0.0425942	0.0182848	0.00252423	0.00117876	0.00114011	0.00114	0.00114	0.00114	0.00114	0.00114	0.00114	0.00114	0.00114	0.00114	0.00114	0.00114	0.00114
9.5556	0.0951596	0.0873696	0.0801724	0.0618108	0.039938	0.0169248	0.00236501	0.00117257	0.00114008	0.00114	0.00114	0.00114	0.00114	0.00114	0.00114	0.00114	0.00114	0.00114	0.00114	0.00114	0.00114
9.6092	0.090668	0.0830832	0.0760912	0.0583338	0.0373722	0.0156355	0.00222137	0.00116736	0.00114008	0.00114	0.00114	0.00114	0.00114	0.00114	0.00114	0.00114	0.00114	0.00114	0.00114	0.00114	0.00114
9.6629	0.0862144	0.0788348	0.072048	0.0549062	0.0348544	0.0143807	0.00208381	0.0011625	0.00114004	0.00114	0.00114	0.00114	0.00114	0.00114	0.00114	0.00114	0.00114	0.00114	0.00114	0.00114	0.00114
9.7166	0.0818254	0.0746548	0.0680808	0.0515584	0.0324212	0.0131894	0.00195882	0.00115828	0.00114004	0.00114	0.00114	0.00114	0.00114	0.00114	0.00114	0.00114	0.00114	0.00114	0.00114	0.00114	0.00114
9.7703	0.0775352	0.0705812	0.0642314	0.0483398	0.030118	0.0120958	0.00185341	0.0011552	0.00114004	0.00114	0.00114	0.00114	0.00114	0.00114	0.00114	0.00114	0.00114	0.00114	0.00114	0.00114	0.00114
9.824	0.0732868	0.066557	0.0604276	0.0451744	0.0278646	0.0110352	0.00175294	0.00115231	0.00114	0.00114	0.00114	0.00114	0.00114	0.00114	0.00114	0.00114	0.00114	0.00114	0.00114	0.00114	0.00114
9.8777	0.0690878	0.0625822	0.056677	0.0420622	0.0256637	0.0100092	0.00165767	0.00114961	0.00114	0.00114	0.00114	0.00114	0.00114	0.00114	0.00114	0.00114	0.00114	0.00114	0.00114	0.00114	0.00114
9.9313	0.0672296	0.0608266	0.055024	0.0407018	0.0247144	0.0095779	0.00162013	0.00114863	0.00114	0.00114	0.00114	0.00114	0.00114	0.00114	0.00114	0.00114	0.00114	0.00114	0.00114	0.00114	0.00114
9.985	0.065911	0.0595878	0.0538574	0.0397518	0.0240548	0.00928302	0.00159566	0.00114806	0.00114	0.00114	0.00114	0.00114	0.00114	0.00114	0.00114	0.00114	0.00114	0.00114	0.00114	0.00114	0.00114
10.039	0.0646	0.0583528	0.0526984	0.0388018	0.0234	0.00899118	0.00157164	0.00114749	0.00114	0.00114	0.00114	0.00114	0.00114	0.00114	0.00114	0.00114	0.00114	0.00114	0.00114	0.00114	0.00114
10.092	0.0632966	0.0571254	0.051547	0.0378624	0.0227517	0.00870276	0.00154793	0.00114692	0.00114	0.00114	0.00114	0.00114	0.00114	0.00114	0.00114	0.00114	0.00114	0.00114	0.00114	0.00114	0.00114
10.146	0.0620388	0.0559436	0.0504412	0.036966	0.0221399	0.00843638	0.00152714	0.00114646	0.00114	0.00114	0.00114	0.00114	0.00114	0.00114	0.00114	0.00114	0.00114	0.00114	0.00114	0.00114	0.00114
10.2	0.0607848	0.0547694	0.0493392	0.0360745	0.0215323	0.0081719	0.00150643	0.00114597	0.00114	0.00114	0.00114	0.00114	0.00114	0.00114	0.00114	0.00114	0.00114	0.00114	0.00114	0.00114	0.00114
10.253	0.0595422	0.053599	0.0482448	0.0351895	0.02093	0.00791046	0.0014861	0.00114551	0.00114	0.00114	0.00114	0.00114	0.00114	0.00114	0.00114	0.00114	0.00114	0.00114	0.00114	0.00114	0.00114
10.307	0.0583186	0.0524552	0.0471732	0.0343265	0.0203463	0.00765928	0.0014671	0.00114509	0.00114	0.00114	0.00114	0.00114	0.00114	0.00114	0.00114	0.00114	0.00114	0.00114	0.00114	0.00114	0.00114
10.361	0.0571368	0.0513494	0.0461434	0.0335012	0.0197931	0.00742558	0.00145016	0.00114475	0.00114	0.00114	0.00114	0.00114	0.00114	0.00114	0.00114	0.00114	0.00114	0.00114	0.00114	0.00114	0.00114
10.414	0.0559626	0.0502512	0.0451212	0.0326819	0.0192447	0.00719454	0.00143347	0.00114441	0.00114	0.00114	0.00114	0.00114	0.00114	0.00114	0.00114	0.00114	0.00114	0.00114	0.00114	0.00114	0.00114
10.468	0.0547922	0.0491606	0.0441028	0.0318679	0.0187009	0.00696654	0.00141713	0.00114407	0.00114	0.00114	0.00114	0.00114	0.00114	0.00114	0.00114	0.00114	0.00114	0.00114	0.00114	0.00114	0.00114
10.522	0.0536598	0.0481004	0.0431186	0.0310821	0.0181788	0.00674918	0.00140193	0.00114376	0.00114	0.00114	0.00114	0.00114	0.00114	0.00114	0.00114	0.00114	0.00114	0.00114	0.00114	0.00114	0.00114
10.576	0.0525692	0.0470858	0.0421762	0.030335	0.0176863	0.00654702	0.00138818	0.0011435	0.00114	0.00114	0.00114	0.00114	0.00114	0.00114	0.00114	0.00114	0.00114	0.00114	0.00114	0.00114	0.00114
10.629	0.0514862	0.0460788	0.0412376	0.0295933	0.0171977	0.00634676	0.00137465	0.00114327	0.00114	0.00114	0.00114	0.00114	0.00114	0.00114	0.00114	0.00114	0.00114	0.00114	0.00114	0.00114	0.00114
10.683	0.0504108	0.0450756	0.0403066	0.0288568	0.0167139	0.00614916	0.00136139	0.001143	0.00114	0.00114	0.00114	0.00114	0.00114	0.00114	0.00114	0.00114	0.00114	0.00114	0.00114	0.00114	0.00114
10.737	0.0493886	0.0441256	0.039425	0.0281637	0.0162621	0.0059679	0.00134965	0.00114277	0.00114	0.00114	0.00114	0.00114	0.00114	0.00114	0.00114	0.00114	0.00114	0.00114	0.00114	0.00114	0.00114
10.79	0.0483892	0.0431984	0.0385662	0.02749	0.0158251	0.00579386	0.00133866	0.00114258	0.00114	0.00114	0.00114	0.00114	0.00114	0.00114	0.00114	0.00114	0.00114	0.00114	0.00114	0.00114	0.00114
10.844	0.0473974	0.0422788	0.0377161	0.0268234	0.0153938	0.00562248	0.00132791	0.00114239	0.00114	0.00114	0.00114	0.00114	0.00114	0.00114	0.00114	0.00114	0.00114	0.00114	0.00114	0.00114	0.00114
10.898	0.046417	0.0413706	0.0368771	0.0261676	0.0149705	0.0054549	0.00131746	0.00114224	0.00114	0.00114	0.00114	0.00114	0.00114	0.00114	0.00114	0.00114	0.00114	0.00114	0.00114	0.00114	0.00114
10.951	0.045505	0.040527	0.0360981	0.0255622	0.014584	0.0053048	0.00130857	0.00114209	0.00114	0.00114	0.00114	0.00114	0.00114	0.00114	0.00114	0.00114	0.00114	0.00114	0.00114	0.00114	0.00114
11.005	0.044593	0.0396834	0.0353218	0.0249599	0.0141995	0.00515622	0.00129975	0.00114194	0.00114	0.00114	0.00114	0.00114	0.00114	0.00114	0.00114	0.00114	0.00114	0.00114	0.00114	0.00114	0.00114
11.059	0.0436848	0.0388436	0.0345458	0.024358	0.013816	0.00500764	0.00129097	0.00114179	0.00114	0.00114	0.00114	0.00114	0.00114	0.00114	0.00114	0.00114	0.00114	0.00114	0.00114	0.00114	0.00114
11.112	0.0428184	0.0380418	0.0338097	0.0237899	0.0134566	0.00487046	0.00128311	0.00114167	0.00114	0.00114	0.00114	0.00114	0.00114	0.00114	0.00114	0.00114	0.00114	0.00114	0.00114	0.00114	0.00114
11.166	0.0419786	0.0372685	0.0330976	0.0232419	0.0131115	0.00474012	0.00127581	0.00114156	0.00114	0.00114	0.00114	0.00114	0.00114	0.00114	0.00114	0.00114	0.00114	0.00114	0.00114	0.00114	0.00114
11.22	0.0411426	0.0364986	0.0323897	0.0226982	0.0127695	0.00461092	0.00126859	0.00114144	0.00114	0.00114	0.00114	0.00114	0.00114	0.00114	0.00114	0.00114	0.00114	0.00114	0.00114	0.00114	0.00114
11.273	0.0403218	0.0357432	0.0316962	0.0221658	0.0124359	0.00448552	0.00126168	0.00114133	0.00114	0.00114	0.00114	0.00114	0.00114	0.00114	0.00114	0.00114	0.00114	0.00114	0.00114	0.00114	0.00114
11.327	0.0395504	0.0350371	0.0310487	0.0216725	0.0121296	0.00437228	0.00125567	0.00114125	0.00114	0.00114	0.00114	0.00114	0.00114	0.00114	0.00114	0.00114	0.00114	0.00114	0.00114	0.00114	0.00114
11.381	0.0387866	0.0343353	0.0304053	0.0211823	0.0118256	0.00426056	0.00124978	0.00114118	0.00114	0.00114	0.00114	0.00114	0.00114	0.00114	0.00114	0.00114	0.00114	0.00114	0.00114	0.00114	0.00114
11.434	0.0380266	0.0336372	0.0297658	0.0206959	0.0115246	0.00414998	0.00124401	0.00114106	0.00114	0.00114	0.00114	0.00114	0.00114	0.00114	0.00114	0.00114	0.00114	0.00114	0.00114	0.00114	0.00114
11.488	0.0373012	0.0329715	0.029157	0.0202342	0.0112404	0.00404662	0.00123869	0.00114099	0.00114	0.00114	0.00114	0.00114	0.00114	0.00114	0.00114	0.00114	0.00114	0.00114	0.00114	0.00114	0.00114
11.542	0.0366077	0.0323369	0.0285771	0.0197961	0.0109721	0.0039501	0.00123382	0.00114095	0.00114	0.00114	0.00114	0.00114	0.00114	0.00114	0.00114	0.00114	0.00114	0.00114	0.00114	0.00114	0.00114
11.596	0.035918	0.0317053	0.0280003	0.0193614	0.0107065	0.00385434	0.00122907	0.00114087	0.00114	0.00114	0.00114	0.00114	0.00114	0.00114	0.00114	0.00114	0.00114	0.00114	0.00114	0.00114	0.00114
11.649	0.0352317	0.0310775	0.0274273	0.0189293	0.0104428	0.00375999	0.00122436	0.0011408	0.00114	0.00114	0.00114	0.00114	0.00114	0.00114	0.00114	0.00114	0.00114	0.00114	0.00114	0.00114	0.00114
11.703	0.0346047	0.0305053	0.0269059	0.0185383	0.0102064	0.00367654	0.00122037	0.00114076	0.00114	0.00114	0.00114	0.00114	0.00114	0.00114	0.00114	0.00114	0.00114	0.00114	0.00114	0.00114	0.00114
11.757	0.0339948	0.0299489	0.0263994	0.0181594	0.00997804	0.00359643	0.00121661	0.00114068	0.00114	0.00114	0.00114	0.00114	0.00114	0.00114	0.00114	0.00114	0.00114	0.00114	0.00114	0.00114	0.00114
11.81	0.0333879	0.0293953	0.0258955	0.0177832	0.00975156	0.0035172	0.00121288	0.00114065	0.00114	0.00114	0.00114	0.00114	0.00114	0.00114	0.00114	0.00114	0.00114	0.00114	0.00114	0.00114	0.00114
11.864	0.032797	0.0288568	0.0254057	0.0174184	0.0095323	0.00344086	0.00120931	0.00114061	0.00114	0.00114	0.00114	0.00114	0.00114	0.00114	0.00114	0.00114	0.00114	0.00114	0.00114	0.00114	0.00114
11.918	0.0322582	0.028367	0.0249611	0.0170882	0.00933546	0.00337307	0.00120623	0.00114057	0.00114	0.00114	0.00114	0.00114	0.00114	0.00114	0.00114	0.00114	0.00114	0.00114	0.00114	0.00114	0.00114
11.971	0.0317224	0.0278798	0.0245187	0.0167603	0.00914014	0.00330592	0.00120319	0.00114053	0.00114	0.00114	0.00114	0.00114	0.00114	0.00114	0.00114	0.00114	0.00114	0.00114	0.00114	0.00114	0.00114
12.025	0.0311889	0.027395	0.0240787	0.0164342	0.00894634	0.00323946	0.00120019	0.00114049	0.00114	0.00114	0.00114	0.00114	0.00114	0.00114	0.00114	0.00114	0.00114	0.00114	0.00114	0.00114	0.00114
12.079	0.0304806	0.0267524	0.0234965	0.0160056	0.00869364	0.00315404	0.00119647	0.00114046	0.00114	0.00114	0.00114	0.00114	0.00114	0.00114	0.00114	0.00114	0.00114	0.00114	0.00114	0.00114	0.00114
12.132	0.0290833	0.0254881	0.022355	0.0151711	0.008208	0.00299391	0.00118989	0.00114038	0.00114	0.00114	0.00114	0.00114	0.00114	0.00114	0.00114	0.00114	0.00114	0.00114	0.00114	0.00114	0.00114
12.186	0.027705	0.0242425	0.021231	0.0143518	0.007733	0.00283822	0.00118359	0.0011403	0.00114	0.00114	0.00114	0.00114	0.00114	0.00114	0.00114	0.00114	0.00114	0.00114	0.00114	0.00114	0.00114
12.24	0.0263469	0.0230162	0.0201252	0.0135481	0.00726864	0.00268713	0.00117754	0.00114023	0.00114	0.00114	0.00114	0.00114	0.00114	0.00114	0.00114	0.00114	0.00114	0.00114	0.00114	0.00114	0.00114
12.293	0.0250777	0.0218747	0.0191003	0.0128121	0.00685216	0.00255653	0.00117283	0.00114019	0.00114	0.00114	0.00114	0.00114	0.00114	0.00114	0.00114	0.00114	0.00114	0.00114	0.00114	0.00114	0.00114
12.347	0.0238496	0.0207723	0.0181127	0.0121068	0.00645658	0.00243481	0.00116865	0.00114015	0.00114	0.00114	0.00114	0.00114	0.00114	0.00114	0.00114	0.00114	0.00114	0.00114	0.00114	0.00114	0.00114
12.401	0.02264	0.0196882	0.0171418	0.0114156	0.0060705	0.00231675	0.00116462	0.00114011	0.00114	0.00114	0.00114	0.00114	0.00114	0.00114	0.00114	0.00114	0.00114	0.00114	0.00114	0.00114	0.00114
12.454	0.0214894	0.0186584	0.0162226	0.010765	0.0057114	0.00220924	0.00116117	0.00114011	0.00114	0.00114	0.00114	0.00114	0.00114	0.00114	0.00114	0.00114	0.00114	0.00114	0.00114	0.00114	0.00114
12.508	0.0204394	0.0177236	0.0153911	0.0101851	0.0053979	0.00211918	0.00115854	0.00114008	0.00114	0.00114	0.00114	0.00114	0.00114	0.00114	0.00114	0.00114	0.00114	0.00114	0.00114	0.00114	0.00114
12.562	0.0194062	0.0168044	0.0145745	0.00961628	0.00509162	0.00203182	0.00115607	0.00114008	0.00114	0.00114	0.00114	0.00114	0.00114	0.00114	0.00114	0.00114	0.00114	0.00114	0.00114	0.00114	0.00114
12.615	0.0183886	0.0158996	0.0137712	0.00905844	0.00479218	0.00194697	0.00115368	0.00114004	0.00114	0.00114	0.00114	0.00114	0.00114	0.00114	0.00114	0.00114	0.00114	0.00114	0.00114	0.00114	0.00114
12.669	0.0174545	0.0150738	0.013042	0.00855988	0.00453188	0.00187671	0.00115197	0.00114004	0.00114	0.00114	0.00114	0.00114	0.00114	0.00114	0.00114	0.00114	0.00114	0.00114	0.00114	0.00114	0.00114
12.723	0.0165376	0.0142637	0.0123272	0.00807272	0.00427804	0.00180891	0.00115034	0.00114004	0.00114	0.00114	0.00114	0.00114	0.00114	0.00114	0.00114	0.00114	0.00114	0.00114	0.00114	0.00114	0.00114
12.777	0.015637	0.0134687	0.0116265	0.0075962	0.00403104	0.00174333	0.00114878	0.00114004	0.00114	0.00114	0.00114	0.00114	0.00114	0.00114	0.00114	0.00114	0.00114	0.00114	0.00114	0.00114	0.00114
12.83	0.0147987	0.0127319	0.0109801	0.00716186	0.00381026	0.00168686	0.00114756	0.00114004	0.00114	0.00114	0.00114	0.00114	0.00114	0.00114	0.00114	0.00114	0.00114	0.00114	0.00114	0.00114	0.00114
12.884	0.0140068	0.0120384	0.0103729	0.00675792	0.00360848	0.00163681	0.00114657	0.00114	0.00114	0.00114	0.00114	0.00114	0.00114	0.00114	0.00114	0.00114	0.00114	0.00114	0.00114	0.00114	0.00114
12.938	0.0132297	0.0113582	0.00977816	0.00636348	0.00341183	0.00158836	0.00114562	0.00114	0.00114	0.00114	0.00114	0.00114	0.00114	0.00114	0.00114	0.00114	0.00114	0.00114	0.00114	0.00114	0.00114
12.991	0.0124781	0.0107012	0.0092055	0.00598538	0.00322517	0.00154318	0.00114479	0.00114	0.00114	0.00114	0.00114	0.00114	0.00114	0.00114	0.00114	0.00114	0.00114	0.00114	0.00114	0.00114	0.00114
13.045	0.0117724	0.0100875	0.00867198	0.00563806	0.00305752	0.00150431	0.00114414	0.00114	0.00114	0.00114	0.00114	0.00114	0.00114	0.00114	0.00114	0.00114	0.00114	0.00114	0.00114	0.00114	0.00114
13.099	0.0110808	0.0094867	0.00815062	0.0052991	0.00289454	0.0014668	0.00114353	0.00114	0.00114	0.00114	0.00114	0.00114	0.00114	0.00114	0.00114	0.00114	0.00114	0.00114	0.00114	0.00114	0.00114
13.152	0.0104044	0.0088996	0.00764142	0.00496926	0.00273642	0.00143062	0.00114293	0.00114	0.00114	0.00114	0.00114	0.00114	0.00114	0.00114	0.00114	0.00114	0.00114	0.00114	0.00114	0.00114	0.00114
13.206	0.0097755	0.00835658	0.00717326	0.00467134	0.00259776	0.00140076	0.00114251	0.00114	0.00114	0.00114	0.00114	0.00114	0.00114	0.00114	0.00114	0.00114	0.00114	0.00114	0.00114	0.00114	0.00114
13.26	0.00916408	0.00782952	0.00671992	0.00438368	0.00246487	0.00137245	0.00114213	0.00114	0.00114	0.00114	0.00114	0.00114	0.00114	0.00114	0.00114	0.00114	0.00114	0.00114	0.00114	0.00114	0.00114
13.313	0.0085671	0.00731576	0.00627798	0.00410438	0.00233628	0.00134524	0.00114179	0.00114	0.00114	0.00114	0.00114	0.00114	0.00114	0.00114	0.00114	0.00114	0.00114	0.00114	0.00114	0.00114	0.00114
13.367	0.00799634	0.00682594	0.0058577	0.00384104	0.00221684	0.00132069	0.00114148	0.00114	0.00114	0.00114	0.00114	0.00114	0.00114	0.00114	0.00114	0.00114	0.00114	0.00114	0.00114	0.00114	0.00114
13.421	0.00745294	0.00636082	0.00546022	0.00359442	0.00210676	0.00129876	0.00114125	0.00114	0.00114	0.00114	0.00114	0.00114	0.00114	0.00114	0.00114	0.00114	0.00114	0.00114	0.00114	0.00114	0.00114
13.474	0.00692398	0.00590862	0.00507452	0.00335567	0.0020007	0.00127783	0.00114103	0.00114	0.00114	0.00114	0.00114	0.00114	0.00114	0.00114	0.00114	0.00114	0.00114	0.00114	0.00114	0.00114	0.00114
13.528	0.00641212	0.00547162	0.00470174	0.00312592	0.00189916	0.00125795	0.0011408	0.00114	0.00114	0.00114	0.00114	0.00114	0.00114	0.00114	0.00114	0.00114	0.00114	0.00114	0.00114	0.00114	0.00114
13.582	0.00625632	0.00533938	0.00458964	0.00305767	0.00186971	0.00125248	0.00114076	0.00114	0.00114	0.00114	0.00114	0.00114	0.00114	0.00114	0.00114	0.00114	0.00114	0.00114	0.00114	0.00114	0.00114
13.635	0.00610204	0.00520828	0.0044783	0.00299022	0.00184072	0.00124708	0.00114072	0.00114	0.00114	0.00114	0.00114	0.00114	0.00114	0.00114	0.00114	0.00114	0.00114	0.00114	0.00114	0.00114	0.00114
13.689	0.00594928	0.0050787	0.00436848	0.00292361	0.00181207	0.0012418	0.00114065	0.00114	0.00114	0.00114	0.00114	0.00114	0.00114	0.00114	0.00114	0.00114	0.00114	0.00114	0.00114	0.00114	0.00114
13.743	0.00580032	0.00495216	0.00426132	0.00285878	0.00178429	0.00123667	0.00114061	0.00114	0.00114	0.00114	0.00114	0.00114	0.00114	0.00114	0.00114	0.00114	0.00114	0.00114	0.00114	0.00114	0.00114
13.797	0.00565972	0.0048336	0.004161	0.00279836	0.00175868	0.00123204	0.00114057	0.00114	0.00114	0.00114	0.00114	0.00114	0.00114	0.00114	0.00114	0.00114	0.00114	0.00114	0.00114	0.00114	0.00114
13.85	0.00552064	0.0047158	0.00406144	0.00273851	0.00173333	0.00122744	0.00114053	0.00114	0.00114	0.00114	0.00114	0.00114	0.00114	0.00114	0.00114	0.00114	0.00114	0.00114	0.00114	0.00114	0.00114
13.904	0.0053827	0.00459914	0.00396302	0.00267946	0.00170833	0.00122295	0.00114049	0.00114	0.00114	0.00114	0.00114	0.00114	0.00114	0.00114	0.00114	0.00114	0.00114	0.00114	0.00114	0.00114	0.00114
13.958	0.0052516	0.00448856	0.00386954	0.00262367	0.00168492	0.00121881	0.00114046	0.00114	0.00114	0.00114	0.00114	0.00114	0.00114	0.00114	0.00114	0.00114	0.00114	0.00114	0.00114	0.00114	0.00114
14.011	0.0051262	0.00438254	0.00378043	0.00257081	0.00166296	0.00121497	0.00114042	0.00114	0.00114	0.00114	0.00114	0.00114	0.00114	0.00114	0.00114	0.00114	0.00114	0.00114	0.00114	0.00114	0.00114
14.065	0.00500194	0.00427804	0.00369242	0.0025186	0.0016413	0.00121121	0.00114038	0.00114	0.00114	0.00114	0.00114	0.00114	0.00114	0.00114	0.00114	0.00114	0.00114	0.00114	0.00114	0.00114	0.00114
14.119	0.0048792	0.00417468	0.00360536	0.00246704	0.0016199	0.00120753	0.00114038	0.00114	0.00114	0.00114	0.00114	0.00114	0.00114	0.00114	0.00114	0.00114	0.00114	0.00114	0.00114	0.00114	0.00114
14.172	0.00476406	0.00407778	0.00352408	0.00241912	0.00160022	0.00120414	0.00114034	0.00114	0.00114	0.00114	0.00114	0.00114	0.00114	0.00114	0.00114	0.00114	0.00114	0.00114	0.00114	0.00114	0.00114
14.226	0.00465424	0.00398582	0.0034469	0.00237378	0.00158167	0.00120103	0.0011403	0.00114	0.00114	0.00114	0.00114	0.00114	0.00114	0.00114	0.00114	0.00114	0.00114	0.00114	0.00114	0.00114	0.00114
14.28	0.00454594	0.003895	0.0033706	0.00232898	0.0015634	0.00119795	0.0011403	0.00114	0.00114	0.00114	0.00114	0.00114	0.00114	0.00114	0.00114	0.00114	0.00114	0.00114	0.00114	0.00114	0.00114
14.333	0.0044384	0.00380494	0.00329513	0.00228475	0.00154538	0.00119491	0.00114027	0.00114	0.00114	0.00114	0.00114	0.00114	0.00114	0.00114	0.00114	0.00114	0.00114	0.00114	0.00114	0.00114	0.00114
14.387	0.00434074	0.00372294	0.00322666	0.00224493	0.00152935	0.00119229	0.00114027	0.00114	0.00114	0.00114	0.00114	0.00114	0.00114	0.00114	0.00114	0.00114	0.00114	0.00114	0.00114	0.00114	0.00114
14.441	0.00424422	0.00364253	0.00315947	0.00220594	0.00151369	0.00118974	0.00114023	0.00114	0.00114	0.00114	0.00114	0.00114	0.00114	0.00114	0.00114	0.00114	0.00114	0.00114	0.00114	0.00114	0.00114
14.494	0.00414998	0.00356368	0.00309366	0.00216775	0.00149842	0.00118723	0.00114023	0.00114	0.00114	0.00114	0.00114	0.00114	0.00114	0.00114	0.00114	0.00114	0.00114	0.00114	0.00114	0.00114	0.00114
14.548	0.00405878	0.0034876	0.00303016	0.00213104	0.00148379	0.00118488	0.00114019	0.00114	0.00114	0.00114	0.00114	0.00114	0.00114	0.00114	0.00114	0.00114	0.00114	0.00114	0.00114	0.00114	0.00114
14.602	0.00397518	0.00341783	0.00297209	0.00209768	0.00147064	0.00118279	0.00114019	0.00114	0.00114	0.00114	0.00114	0.00114	0.00114	0.00114	0.00114	0.00114	0.00114	0.00114	0.00114	0.00114	0.00114
14.655	0.00389158	0.00334837	0.0029143	0.00206446	0.00145753	0.00118074	0.00114019	0.00114	0.00114	0.00114	0.00114	0.00114	0.00114	0.00114	0.00114	0.00114	0.00114	0.00114	0.00114	0.00114	0.00114
14.709	0.00380912	0.0032794	0.00285688	0.00203152	0.00144457	0.00117868	0.00114015	0.00114	0.00114	0.00114	0.00114	0.00114	0.00114	0.00114	0.00114	0.00114	0.00114	0.00114	0.00114	0.00114	0.00114
14.763	0.00373316	0.00321647	0.00280463	0.00200173	0.00143294	0.00117686	0.00114015	0.00114	0.00114	0.00114	0.00114	0.00114	0.00114	0.00114	0.00114	0.00114	0.00114	0.00114	0.00114	0.00114	0.00114
14.816	0.00365936	0.00315522	0.00275378	0.00197281	0.00142173	0.00117515	0.00114015	0.00114	0.00114	0.00114	0.00114	0.00114	0.00114	0.00114	0.00114	0.00114	0.00114	0.00114	0.00114	0.00114	0.00114
14.87	0.00358648	0.00309472	0.00270362	0.00194431	0.00141064	0.00117344	0.00114015	0.00114	0.00114	0.00114	0.00114	0.00114	0.00114	0.00114	0.00114	0.00114	0.00114	0.00114	0.00114	0.00114	0.00114
14.924	0.0035169	0.00303704	0.00265582	0.00191721	0.00140019	0.00117184	0.00114011	0.00114	0.00114	0.00114	0.00114	0.00114	0.00114	0.00114	0.00114	0.00114	0.00114	0.00114	0.00114	0.00114	0.00114
14.978	0.00345222	0.00298353	0.00261159	0.00189229	0.00139065	0.00117044	0.00114011	0.00114	0.00114	0.00114	0.00114	0.00114	0.00114	0.00114	0.00114	0.00114	0.00114	0.00114	0.00114	0.00114	0.00114
15.031	0.00338816	0.00293056	0.00256777	0.00186762	0.00138122	0.00116903	0.00114011	0.00114	0.00114	0.00114	0.00114	0.00114	0.00114	0.00114	0.00114	0.00114	0.00114	0.00114	0.00114	0.00114	0.00114
15.085	0.0033247	0.00287808	0.00252442	0.00184323	0.00137191	0.00116763	0.00114011	0.00114	0.00114	0.00114	0.00114	0.00114	0.00114	0.00114	0.00114	0.00114	0.00114	0.00114	0.00114	0.00114	0.00114
15.139	0.00326675	0.00283024	0.00248493	0.00182115	0.00136355	0.00116641	0.00114011	0.00114	0.00114	0.00114	0.00114	0.00114	0.00114	0.00114	0.00114	0.00114	0.00114	0.00114	0.00114	0.00114	0.00114
15.192	0.00321134	0.00278453	0.00244728	0.0018001	0.00135565	0.00116523	0.00114008	0.00114	0.00114	0.00114	0.00114	0.00114	0.00114	0.00114	0.00114	0.00114	0.00114	0.00114	0.00114	0.00114	0.00114
15.246	0.00315639	0.00273923	0.00240996	0.00177927	0.00134782	0.00116413	0.00114008	0.00114	0.00114	0.00114	0.00114	0.00114	0.00114	0.00114	0.00114	0.00114	0.00114	0.00114	0.00114	0.00114	0.00114
15.3	0.00310194	0.00269439	0.00237299	0.00175872	0.00134007	0.00116299	0.00114008	0.00114	0.00114	0.00114	0.00114	0.00114	0.00114	0.00114	0.00114	0.00114	0.00114	0.00114	0.00114	0.00114	0.00114
15.353	0.00305493	0.00265574	0.00234126	0.00174116	0.00133353	0.00116208	0.00114008	0.00114	0.00114	0.00114	0.00114	0.00114	0.00114	0.00114	0.00114	0.00114	0.00114	0.00114	0.00114	0.00114	0.00114
15.407	0.00300835	0.00261744	0.00230979	0.00172379	0.00132711	0.00116117	0.00114008	0.00114	0.00114	0.00114	0.00114	0.00114	0.00114	0.00114	0.00114	0.00114	0.00114	0.00114	0.00114	0.00114	0.00114
15.461	0.00296214	0.00257952	0.00227863	0.00170658	0.00132073	0.00116025	0.00114008	0.00114	0.00114	0.00114	0.00114	0.00114	0.00114	0.00114	0.00114	0.00114	0.00114	0.00114	0.00114	0.00114	0.00114
15.514	0.00291889	0.00254402	0.00224952	0.00169054	0.00131484	0.00115942	0.00114008	0.00114	0.00114	0.00114	0.00114	0.00114	0.00114	0.00114	0.00114	0.00114	0.00114	0.00114	0.00114	0.00114	0.00114
15.568	0.00287983	0.00251199	0.0022233	0.00167618	0.00130956	0.0011587	0.00114008	0.00114	0.00114	0.00114	0.00114	0.00114	0.00114	0.00114	0.00114	0.00114	0.00114	0.00114	0.00114	0.00114	0.00114
15.622	0.00284103	0.00248022	0.00219727	0.00166189	0.00130431	0.00115797	0.00114004	0.00114	0.00114	0.00114	0.00114	0.00114	0.00114	0.00114	0.00114	0.00114	0.00114	0.00114	0.00114	0.00114	0.00114
15.675	0.00280254	0.00244868	0.00217147	0.00164776	0.00129914	0.00115725	0.00114004	0.00114	0.00114	0.00114	0.00114	0.00114	0.00114	0.00114	0.00114	0.00114	0.00114	0.00114	0.00114	0.00114	0.00114
15.729	0.00274105	0.00239852	0.00213051	0.00162556	0.00129116	0.00115619	0.00114004	0.00114	0.00114	0.00114	0.00114	0.00114	0.00114	0.00114	0.00114	0.00114	0.00114	0.00114	0.00114	0.00114	0.00114
15.783	0.00264548	0.0023207	0.00206712	0.00159144	0.001279	0.00115455	0.00114004	0.00114	0.00114	0.00114	0.00114	0.00114	0.00114	0.00114	0.00114	0.00114	0.00114	0.00114	0.00114	0.00114	0.00114
15.836	0.00255189	0.00224451	0.00200518	0.00155815	0.00126719	0.00115303	0.00114004	0.00114	0.00114	0.00114	0.00114	0.00114	0.00114	0.00114	0.00114	0.00114	0.00114	0.00114	0.00114	0.00114	0.00114
15.89	0.00246027	0.00217007	0.00194465	0.00152574	0.00125575	0.00115155	0.00114004	0.00114	0.00114	0.00114	0.00114	0.00114	0.00114	0.00114	0.00114	0.00114	0.00114	0.00114	0.00114	0.00114	0.00114
15.944	0.00237781	0.00210341	0.00189077	0.00149735	0.00124598	0.00115034	0.00114004	0.00114	0.00114	0.00114	0.00114	0.00114	0.00114	0.00114	0.00114	0.00114	0.00114	0.00114	0.00114	0.00114	0.00114
15.998	0.00229923	0.00204007	0.00183969	0.00147064	0.0012369	0.00114923	0.00114004	0.00114	0.00114	0.00114	0.00114	0.00114	0.00114	0.00114	0.00114	0.00114	0.00114	0.00114	0.00114	0.00114	0.00114
16.051	0.00222239	0.00197817	0.00178984	0.00144461	0.00122812	0.00114817	0.00114	0.00114	0.00114	0.00114	0.00114	0.00114	0.00114	0.00114	0.00114	0.00114	0.00114	0.00114	0.00114	0.00114	0.00114
16.105	0.00214867	0.00191889	0.00174219	0.00141991	0.0012198	0.00114722	0.00114	0.00114	0.00114	0.00114	0.00114	0.00114	0.00114	0.00114	0.00114	0.00114	0.00114	0.00114	0.00114	0.00114	0.00114
16.159	0.00208525	0.00186823	0.00170175	0.00139935	0.00121315	0.00114646	0.00114	0.00114	0.00114	0.00114	0.00114	0.00114	0.00114	0.00114	0.00114	0.00114	0.00114	0.00114	0.00114	0.00114	0.00114
16.212	0.00202316	0.00181872	0.00166227	0.00137936	0.00120673	0.00114578	0.00114	0.00114	0.00114	0.00114	0.00114	0.00114	0.00114	0.00114	0.00114	0.00114	0.00114	0.00114	0.00114	0.00114	0.00114
16.266	0.00196251	0.00177038	0.00162374	0.00135991	0.00120046	0.00114509	0.00114	0.00114	0.00114	0.00114	0.00114	0.00114	0.00114	0.00114	0.00114	0.00114	0.00114	0.00114	0.00114	0.00114	0.00114
16.32	0.00190798	0.00172718	0.00158954	0.00134292	0.00119518	0.00114456	0.00114	0.00114	0.00114	0.00114	0.00114	0.00114	0.00114	0.00114	0.00114	0.00114	0.00114	0.00114	0.00114	0.00114	0.00114
16.373	0.00185505	0.00168534	0.00155644	0.00132658	0.00119012	0.00114403	0.00114	0.00114	0.00114	0.00114	0.00114	0.00114	0.00114	0.00114	0.00114	0.00114	0.00114	0.00114	0.00114	0.00114	0.00114
16.427	0.0018034	0.00164453	0.00152418	0.0013107	0.00118522	0.00114353	0.00114	0.00114	0.00114	0.00114	0.00114	0.00114	0.00114	0.00114	0.00114	0.00114	0.00114	0.00114	0.00114	0.00114	0.00114
16.481	0.00175685	0.00160793	0.00149541	0.00129675	0.00118104	0.00114315	0.00114	0.00114	0.00114	0.00114	0.00114	0.00114	0.00114	0.00114	0.00114	0.00114	0.00114	0.00114	0.00114	0.00114	0.00114
16.534	0.00171308	0.00157366	0.00146859	0.00128391	0.00117724	0.00114277	0.00114	0.00114	0.00114	0.00114	0.00114	0.00114	0.00114	0.00114	0.00114	0.00114	0.00114	0.00114	0.00114	0.00114	0.00114
16.588	0.0016704	0.00154025	0.00144248	0.0012714	0.00117355	0.00114247	0.00114	0.00114	0.00114	0.00114	0.00114	0.00114	0.00114	0.00114	0.00114	0.00114	0.00114	0.00114	0.00114	0.00114	0.00114
16.642	0.00163001	0.00150875	0.00141786	0.00125974	0.00117017	0.00114217	0.00114	0.00114	0.00114	0.00114	0.00114	0.00114	0.00114	0.00114	0.00114	0.00114	0.00114	0.00114	0.00114	0.00114	0.00114
16.695	0.00159262	0.00147972	0.00139532	0.00124917	0.00116721	0.0011419	0.00114	0.00114	0.00114	0.00114	0.00114	0.00114	0.00114	0.00114	0.00114	0.00114	0.00114	0.00114	0.00114	0.00114	0.00114
16.749	0.00155625	0.00145149	0.00137343	0.00123899	0.00116432	0.00114167	0.00114	0.00114	0.00114	0.00114	0.00114	0.00114	0.00114	0.00114	0.00114	0.00114	0.00114	0.00114	0.00114	0.00114	0.00114
16.803	0.00152163	0.0014247	0.00135272	0.00122941	0.00116166	0.00114144	0.00114	0.00114	0.00114	0.00114	0.00114	0.00114	0.00114	0.00114	0.00114	0.00114	0.00114	0.00114	0.00114	0.00114	0.00114
16.856	0.00149013	0.00140049	0.0013341	0.00122098	0.00115938	0.00114125	0.00114	0.00114	0.00114	0.00114	0.00114	0.00114	0.00114	0.00114	0.00114	0.00114	0.00114	0.00114	0.00114	0.00114	0.00114
16.91	0.00145958	0.00137704	0.00131609	0.00121285	0.00115721	0.0011411	0.00114	0.00114	0.00114	0.00114	0.00114	0.00114	0.00114	0.00114	0.00114	0.00114	0.00114	0.00114	0.00114	0.00114	0.00114
16.964	0.00142994	0.00135432	0.00129869	0.00120498	0.00115512	0.00114095	0.00114	0.00114	0.00114	0.00114	0.00114	0.00114	0.00114	0.00114	0.00114	0.00114	0.00114	0.00114	0.00114	0.00114	0.00114
17.017	0.00140262	0.00133346	0.00128277	0.00119791	0.0011533	0.0011408	0.00114	0.00114	0.00114	0.00114	0.00114	0.00114	0.00114	0.00114	0.00114	0.00114	0.00114	0.00114	0.00114	0.00114	0.00114
17.071	0.0013767	0.00131374	0.00126776	0.00119134	0.00115163	0.00114068	0.00114	0.00114	0.00114	0.00114	0.00114	0.00114	0.00114	0.00114	0.00114	0.00114	0.00114	0.00114	0.00114	0.00114	0.00114
17.125	0.00135166	0.00129474	0.00125332	0.00118499	0.00114999	0.00114057	0.00114	0.00114	0.00114	0.00114	0.00114	0.00114	0.00114	0.00114	0.00114	0.00114	0.00114	0.00114	0.00114	0.00114	0.00114
17.179	0.00133087	0.00127897	0.00124135	0.00117979	0.0011487	0.00114049	0.00114	0.00114	0.00114	0.00114	0.00114	0.00114	0.00114	0.00114	0.00114	0.00114	0.00114	0.00114	0.00114	0.00114	0.00114
17.232	0.00132377	0.00127361	0.00123732	0.00117804	0.00114825	0.00114046	0.00114	0.00114	0.00114	0.00114	0.00114	0.00114	0.00114	0.00114	0.00114	0.00114	0.00114	0.00114	0.00114	0.00114	0.00114
17.286	0.00131678	0.00126833	0.00123333	0.00117633	0.00114783	0.00114042	0.00114	0.00114	0.00114	0.00114	0.00114	0.00114	0.00114	0.00114	0.00114	0.00114	0.00114	0.00114	0.00114	0.00114	0.00114
17.34	0.00130986	0.00126312	0.00122941	0.00117466	0.00114745	0.00114038	0.00114	0.00114	0.00114	0.00114	0.00114	0.00114	0.00114	0.00114	0.00114	0.00114	0.00114	0.00114	0.00114	0.00114	0.00114
17.393	0.00130329	0.00125814	0.00122569	0.00117306	0.00114703	0.00114038	0.00114	0.00114	0.00114	0.00114	0.00114	0.00114	0.00114	0.00114	0.00114	0.00114	0.00114	0.00114	0.00114	0.00114	0.00114
17.447	0.00129713	0.00125354	0.00122219	0.00117162	0.00114669	0.00114034	0.00114	0.00114	0.00114	0.00114	0.00114	0.00114	0.00114	0.00114	0.00114	0.00114	0.00114	0.00114	0.00114	0.00114	0.00114
17.501	0.00129105	0.00124898	0.00121877	0.00117017	0.00114635	0.00114034	0.00114	0.00114	0.00114	0.00114	0.00114	0.00114	0.00114	0.00114	0.00114	0.00114	0.00114	0.00114	0.00114	0.00114	0.00114
17.554	0.00128505	0.0012445	0.00121539	0.00116873	0.001146	0.0011403	0.00114	0.00114	0.00114	0.00114	0.00114	0.00114	0.00114	0.00114	0.00114	0.00114	0.00114	0.00114	0.00114	0.00114	0.00114
17.608	0.00127957	0.00124036	0.00121231	0.00116744	0.0011457	0.0011403	0.00114	0.00114	0.00114	0.00114	0.00114	0.00114	0.00114	0.00114	0.00114	0.00114	0.00114	0.00114	0.00114	0.00114	0.00114
17.662	0.00127429	0.00123641	0.00120939	0.00116622	0.0011454	0.00114027	0.00114	0.00114	0.00114	0.00114	0.00114	0.00114	0.00114	0.00114	0.00114	0.00114	0.00114	0.00114	0.00114	0.00114	0.00114
17.715	0.00126909	0.00123253	0.00120646	0.001165	0.00114513	0.00114027	0.00114	0.00114	0.00114	0.00114	0.00114	0.00114	0.00114	0.00114	0.00114	0.00114	0.00114	0.00114	0.00114	0.00114	0.00114
17.769	0.00126396	0.00122869	0.00120361	0.00116379	0.00114483	0.00114023	0.00114	0.00114	0.00114	0.00114	0.00114	0.00114	0.00114	0.00114	0.00114	0.00114	0.00114	0.00114	0.00114	0.00114	0.00114
17.823	0.00125936	0.00122527	0.00120107	0.00116272	0.0011446	0.00114023	0.00114	0.00114	0.00114	0.00114	0.00114	0.00114	0.00114	0.00114	0.00114	0.00114	0.00114	0.00114	0.00114	0.00114	0.00114
17.876	0.00125491	0.00122197	0.0011986	0.00116174	0.00114437	0.00114023	0.00114	0.00114	0.00114	0.00114	0.00114	0.00114	0.00114	0.00114	0.00114	0.00114	0.00114	0.00114	0.00114	0.00114	0.00114
17.93	0.00125058	0.00121874	0.0011962	0.00116075	0.00114414	0.00114019	0.00114	0.00114	0.00114	0.00114	0.00114	0.00114	0.00114	0.00114	0.00114	0.00114	0.00114	0.00114	0.00114	0.00114	0.00114
17.984	0.00124632	0.00121558	0.00119385	0.00115976	0.00114391	0.00114019	0.00114	0.00114	0.00114	0.00114	0.00114	0.00114	0.00114	0.00114	0.00114	0.00114	0.00114	0.00114	0.00114	0.00114	0.00114
18.037	0.00124252	0.00121277	0.00119176	0.00115892	0.00114372	0.00114019	0.00114	0.00114	0.00114	0.00114	0.00114	0.00114	0.00114	0.00114	0.00114	0.00114	0.00114	0.00114	0.00114	0.00114	0.00114
18.091	0.0012388	0.00121	0.0011897	0.00115809	0.00114353	0.00114015	0.00114	0.00114	0.00114	0.00114	0.00114	0.00114	0.00114	0.00114	0.00114	0.00114	0.00114	0.00114	0.00114	0.00114	0.00114
18.145	0.00123519	0.0012073	0.00118769	0.00115729	0.00114334	0.00114015	0.00114	0.00114	0.00114	0.00114	0.00114	0.00114	0.00114	0.00114	0.00114	0.00114	0.00114	0.00114	0.00114	0.00114	0.00114
18.199	0.00123177	0.00120479	0.00118583	0.00115653	0.00114319	0.00114015	0.00114	0.00114	0.00114	0.00114	0.00114	0.00114	0.00114	0.00114	0.00114	0.00114	0.00114	0.00114	0.00114	0.00114	0.00114
18.252	0.00122865	0.00120247	0.00118412	0.00115585	0.00114304	0.00114015	0.00114	0.00114	0.00114	0.00114	0.00114	0.00114	0.00114	0.00114	0.00114	0.00114	0.00114	0.00114	0.00114	0.00114	0.00114
18.306	0.00122554	0.00120019	0.00118245	0.00115516	0.00114289	0.00114011	0.00114	0.00114	0.00114	0.00114	0.00114	0.00114	0.00114	0.00114	0.00114	0.00114	0.00114	0.00114	0.00114	0.00114	0.00114
18.36	0.00122246	0.00119791	0.00118077	0.00115448	0.00114274	0.00114011	0.00114	0.00114	0.00114	0.00114	0.00114	0.00114	0.00114	0.00114	0.00114	0.00114	0.00114	0.00114	0.00114	0.00114	0.00114
18.413	0.00121976	0.00119594	0.00117929	0.00115391	0.00114262	0.00114011	0.00114	0.00114	0.00114	0.00114	0.00114	0.00114	0.00114	0.00114	0.00114	0.00114	0.00114	0.00114	0.00114	0.00114	0.00114
18.467	0.00121714	0.00119396	0.00117789	0.00115334	0.00114247	0.00114011	0.00114	0.00114	0.00114	0.00114	0.00114	0.00114	0.00114	0.00114	0.00114	0.00114	0.00114	0.00114	0.00114	0.00114	0.00114
18.521	0.00121452	0.00119206	0.00117644	0.00115277	0.00114236	0.00114011	0.00114	0.00114	0.00114	0.00114	0.00114	0.00114	0.00114	0.00114	0.00114	0.00114	0.00114	0.00114	0.00114	0.00114	0.00114
18.574	0.00121212	0.00119027	0.00117515	0.00115224	0.00114224	0.00114008	0.00114	0.00114	0.00114	0.00114	0.00114	0.00114	0.00114	0.00114	0.00114	0.00114	0.00114	0.00114	0.00114	0.00114	0.00114
18.628	0.00120988	0.00118864	0.00117397	0.00115178	0.00114213	0.00114008	0.00114	0.00114	0.00114	0.00114	0.00114	0.00114	0.00114	0.00114	0.00114	0.00114	0.00114	0.00114	0.00114	0.00114	0.00114
18.682	0.00120768	0.00118701	0.00117276	0.00115132	0.00114205	0.00114008	0.00114	0.00114	0.00114	0.00114	0.00114	0.00114	0.00114	0.00114	0.00114	0.00114	0.00114	0.00114	0.00114	0.00114	0.00114
18.735	0.00120547	0.00118541	0.00117158	0.00115083	0.00114194	0.00114008	0.00114	0.00114	0.00114	0.00114	0.00114	0.00114	0.00114	0.00114	0.00114	0.00114	0.00114	0.00114	0.00114	0.00114	0.00114
18.789	0.00120357	0.00118404	0.00117059	0.00115045	0.00114186	0.00114008	0.00114	0.00114	0.00114	0.00114	0.00114	0.00114	0.00114	0.00114	0.00114	0.00114	0.00114	0.00114	0.00114	0.00114	0.00114
18.843	0.00120175	0.00118271	0.0011696	0.00115007	0.00114179	0.00114008	0.00114	0.00114	0.00114	0.00114	0.00114	0.00114	0.00114	0.00114	0.00114	0.00114	0.00114	0.00114	0.00114	0.00114	0.00114
18.896	0.00119996	0.00118138	0.00116861	0.00114969	0.00114171	0.00114008	0.00114	0.00114	0.00114	0.00114	0.00114	0.00114	0.00114	0.00114	0.00114	0.00114	0.00114	0.00114	0.00114	0.00114	0.00114
18.95	0.00119822	0.00118009	0.0011677	0.00114931	0.00114163	0.00114008	0.00114	0.00114	0.00114	0.00114	0.00114	0.00114	0.00114	0.00114	0.00114	0.00114	0.00114	0.00114	0.00114	0.00114	0.00114
19.004	0.00119673	0.00117903	0.0011669	0.00114901	0.00114156	0.00114008	0.00114	0.00114	0.00114	0.00114	0.00114	0.00114	0.00114	0.00114	0.00114	0.00114	0.00114	0.00114	0.00114	0.00114	0.00114
19.057	0.00119525	0.00117792	0.00116611	0.0011487	0.00114152	0.00114004	0.00114	0.00114	0.00114	0.00114	0.00114	0.00114	0.00114	0.00114	0.00114	0.00114	0.00114	0.00114	0.00114	0.00114	0.00114
19.111	0.00119381	0.00117686	0.00116535	0.00114844	0.00114144	0.00114004	0.00114	0.00114	0.00114	0.00114	0.00114	0.00114	0.00114	0.00114	0.00114	0.00114	0.00114	0.00114	0.00114	0.00114	0.00114
19.165	0.00119252	0.00117595	0.00116466	0.00114817	0.00114137	0.00114004	0.00114	0.00114	0.00114	0.00114	0.00114	0.00114	0.00114	0.00114	0.00114	0.00114	0.00114	0.00114	0.00114	0.00114	0.00114
19.218	0.00119134	0.00117507	0.00116405	0.0011479	0.00114133	0.00114004	0.00114	0.00114	0.00114	0.00114	0.00114	0.00114	0.00114	0.00114	0.00114	0.00114	0.00114	0.00114	0.00114	0.00114	0.00114
19.272	0.0011902	0.00117424	0.00116341	0.00114768	0.00114129	0.00114004	0.00114	0.00114	0.00114	0.00114	0.00114	0.00114	0.00114	0.00114	0.00114	0.00114	0.00114	0.00114	0.00114	0.00114	0.00114
19.326	0.00118906	0.0011734	0.0011628	0.00114745	0.00114125	0.00114004	0.00114	0.00114	0.00114	0.00114	0.00114	0.00114	0.00114	0.00114	0.00114	0.00114	0.00114	0.00114	0.00114	0.00114	0.00114
19.38	0.00118697	0.00117188	0.00116174	0.00114703	0.00114114	0.00114004	0.00114	0.00114	0.00114	0.00114	0.00114	0.00114	0.00114	0.00114	0.00114	0.00114	0.00114	0.00114	0.00114	0.00114	0.00114
19.433	0.00118431	0.00116994	0.00116033	0.0011465	0.00114106	0.00114004	0.00114	0.00114	0.00114	0.00114	0.00114	0.00114	0.00114	0.00114	0.00114	0.00114	0.00114	0.00114	0.00114	0.00114	0.00114
19.487	0.00118169	0.00116808	0.00115892	0.00114597	0.00114095	0.00114004	0.00114	0.00114	0.00114	0.00114	0.00114	0.00114	0.00114	0.00114	0.00114	0.00114	0.00114	0.00114	0.00114	0.00114	0.00114
19.541	0.00117914	0.00116622	0.00115759	0.00114547	0.00114084	0.00114004	0.00114	0.00114	0.00114	0.00114	0.00114	0.00114	0.00114	0.00114	0.00114	0.00114	0.00114	0.00114	0.00114	0.00114	0.00114
19.594	0.00117697	0.00116466	0.00115649	0.00114505	0.00114076	0.00114004	0.00114	0.00114	0.00114	0.00114	0.00114	0.00114	0.00114	0.00114	0.00114	0.00114	0.00114	0.00114	0.00114	0.00114	0.00114
19.648	0.00117492	0.00116318	0.00115543	0.00114467	0.00114068	0.00114004	0.00114	0.00114	0.00114	0.00114	0.00114	0.00114	0.00114	0.00114	0.00114	0.00114	0.00114	0.00114	0.00114	0.00114	0.00114
19.702	0.00117291	0.00116174	0.0011544	0.00114429	0.00114065	0.00114	0.00114	0.00114	0.00114	0.00114	0.00114	0.00114	0.00114	0.00114	0.00114	0.00114	0.00114	0.00114	0.00114	0.00114	0.00114
19.755	0.00117101	0.00116037	0.00115341	0.00114395	0.00114057	0.00114	0.00114	0.00114	0.00114	0.00114	0.00114	0.00114	0.00114	0.00114	0.00114	0.00114	0.00114	0.00114	0.00114	0.00114	0.00114
19.809	0.00116945	0.00115927	0.00115265	0.00114369	0.00114053	0.00114	0.00114	0.00114	0.00114	0.00114	0.00114	0.00114	0.00114	0.00114	0.00114	0.00114	0.00114	0.00114	0.00114	0.00114	0.00114
19.863	0.00116793	0.0011582	0.00115186	0.00114342	0.00114046	0.00114	0.00114	0.00114	0.00114	0.00114	0.00114	0.00114	0.00114	0.00114	0.00114	0.00114	0.00114	0.00114	0.00114	0.00114	0.00114
19.916	0.00116645	0.00115714	0.00115113	0.00114315	0.00114042	0.00114	0.00114	0.00114	0.00114	0.00114	0.00114	0.00114	0.00114	0.00114	0.00114	0.00114	0.00114	0.00114	0.00114	0.00114	0.00114
19.97	0.00116508	0.00115619	0.00115045	0.00114293	0.00114038	0.00114	0.00114	0.00114	0.00114	0.00114	0.00114	0.00114	0.00114	0.00114	0.00114	0.00114	0.00114	0.00114	0.00114	0.00114	0.00114
20.024	0.00116394	0.00115535	0.00114988	0.0011427	0.00114034	0.00114	0.00114	0.00114	0.00114	0.00114	0.00114	0.00114	0.00114	0.00114	0.00114	0.00114	0.00114	0.00114	0.00114	0.00114	0.00114
20.077	0.0011628	0.00115455	0.00114931	0.00114251	0.0011403	0.00114	0.00114	0.00114	0.00114	0.00114	0.00114	0.00114	0.00114	0.00114	0.00114	0.00114	0.00114	0.00114	0.00114	0.00114	0.00114
20.131	0.00116166	0.00115376	0.00114878	0.00114232	0.0011403	0.00114	0.00114	0.00114	0.00114	0.00114	0.00114	0.00114	0.00114	0.00114	0.00114	0.00114	0.00114	0.00114	0.00114	0.00114	0.00114
20.185	0.00116071	0.00115311	0.00114832	0.00114217	0.00114027	0.00114	0.00114	0.00114	0.00114	0.00114	0.00114	0.00114	0.00114	0.00114	0.00114	0.00114	0.00114	0.00114	0.00114	0.00114	0.00114
20.238	0.00115984	0.0011525	0.0011479	0.00114205	0.00114023	0.00114	0.00114	0.00114	0.00114	0.00114	0.00114	0.00114	0.00114	0.00114	0.00114	0.00114	0.00114	0.00114	0.00114	0.00114	0.00114
20.292	0.001159	0.00115193	0.00114749	0.0011419	0.00114023	0.00114	0.00114	0.00114	0.00114	0.00114	0.00114	0.00114	0.00114	0.00114	0.00114	0.00114	0.00114	0.00114	0.00114	0.00114	0.00114
20.346	0.00115828	0.0011514	0.00114714	0.00114179	0.00114019	0.00114	0.00114	0.00114	0.00114	0.00114	0.00114	0.00114	0.00114	0.00114	0.00114	0.00114	0.00114	0.00114	0.00114	0.00114	0.00114
20.4	0.00115759	0.00115094	0.00114684	0.00114171	0.00114019	0.00114	0.00114	0.00114	0.00114	0.00114	0.00114	0.00114	0.00114	0.00114	0.00114	0.00114	0.00114	0.00114	0.00114	0.00114	0.00114
20.453	0.00115695	0.00115053	0.00114654	0.0011416	0.00114019	0.00114	0.00114	0.00114	0.00114	0.00114	0.00114	0.00114	0.00114	0.00114	0.00114	0.00114	0.00114	0.00114	0.00114	0.00114	0.00114
20.507	0.0011563	0.00115007	0.00114623	0.00114152	0.00114015	0.00114	0.00114	0.00114	0.00114	0.00114	0.00114	0.00114	0.00114	0.00114	0.00114	0.00114	0.00114	0.00114	0.00114	0.00114	0.00114
20.561	0.00115577	0.00114969	0.00114597	0.00114144	0.00114015	0.00114	0.00114	0.00114	0.00114	0.00114	0.00114	0.00114	0.00114	0.00114	0.00114	0.00114	0.00114	0.00114	0.00114	0.00114	0.00114
20.614	0.00115531	0.00114939	0.00114578	0.00114137	0.00114015	0.00114	0.00114	0.00114	0.00114	0.00114	0.00114	0.00114	0.00114	0.00114	0.00114	0.00114	0.00114	0.00114	0.00114	0.00114	0.00114
20.668	0.0011549	0.00114908	0.00114555	0.00114129	0.00114011	0.00114	0.00114	0.00114	0.00114	0.00114	0.00114	0.00114	0.00114	0.00114	0.00114	0.00114	0.00114	0.00114	0.00114	0.00114	0.00114
20.722	0.00115444	0.00114882	0.00114536	0.00114125	0.00114011	0.00114	0.00114	0.00114	0.00114	0.00114	0.00114	0.00114	0.00114	0.00114	0.00114	0.00114	0.00114	0.00114	0.00114	0.00114	0.00114
20.775	0.00115406	0.00114855	0.00114517	0.00114118	0.00114011	0.00114	0.00114	0.00114	0.00114	0.00114	0.00114	0.00114	0.00114	0.00114	0.00114	0.00114	0.00114	0.00114	0.00114	0.00114	0.00114
20.829	0.00115379	0.00114836	0.00114505	0.00114114	0.00114011	0.00114	0.00114	0.00114	0.00114	0.00114	0.00114	0.00114	0.00114	0.00114	0.00114	0.00114	0.00114	0.00114	0.00114	0.00114	0.00114
20.883	0.00115349	0.00114817	0.00114494	0.0011411	0.00114011	0.00114	0.00114	0.00114	0.00114	0.00114	0.00114	0.00114	0.00114	0.00114	0.00114	0.00114	0.00114	0.00114	0.00114	0.00114	0.00114
20.936	0.00115322	0.00114798	0.00114479	0.00114106	0.00114011	0.00114	0.00114	0.00114	0.00114	0.00114	0.00114	0.00114	0.00114	0.00114	0.00114	0.00114	0.00114	0.00114	0.00114	0.00114	0.00114
20.99	0.00115296	0.00114779	0.00114467	0.00114103	0.00114008	0.00114	0.00114	0.00114	0.00114	0.00114	0.00114	0.00114	0.00114	0.00114	0.00114	0.00114	0.00114	0.00114	0.00114	0.00114	0.00114
21.044	0.00115277	0.00114768	0.0011446	0.00114103	0.00114008	0.00114	0.00114	0.00114	0.00114	0.00114	0.00114	0.00114	0.00114	0.00114	0.00114	0.00114	0.00114	0.00114	0.00114	0.00114	0.00114
21.097	0.00115262	0.00114756	0.00114456	0.00114099	0.00114008	0.00114	0.00114	0.00114	0.00114	0.00114	0.00114	0.00114	0.00114	0.00114	0.00114	0.00114	0.00114	0.00114	0.00114	0.00114	0.00114
21.151	0.00115246	0.00114749	0.00114448	0.00114099	0.00114008	0.00114	0.00114	0.00114	0.00114	0.00114	0.00114	0.00114	0.00114	0.00114	0.00114	0.00114	0.00114	0.00114	0.00114	0.00114	0.00114
21.205	0.00115235	0.00114737	0.00114441	0.00114095	0.00114008	0.00114	0.00114	0.00114	0.00114	0.00114	0.00114	0.00114	0.00114	0.00114	0.00114	0.00114	0.00114	0.00114	0.00114	0.00114	0.00114
21.258	0.00115224	0.0011473	0.00114437	0.00114095	0.00114008	0.00114	0.00114	0.00114	0.00114	0.00114	0.00114	0.00114	0.00114	0.00114	0.00114	0.00114	0.00114	0.00114	0.00114	0.00114	0.00114
21.312	0.0011522	0.0011473	0.00114433	0.00114095	0.00114008	0.00114	0.00114	0.00114	0.00114	0.00114	0.00114	0.00114	0.00114	0.00114	0.00114	0.00114	0.00114	0.00114	0.00114	0.00114	0.00114
21.366	0.00115216	0.00114726	0.00114433	0.00114095	0.00114008	0.00114	0.00114	0.00114	0.00114	0.00114	0.00114	0.00114	0.00114	0.00114	0.00114	0.00114	0.00114	0.00114	0.00114	0.00114	0.00114
21.419	0.00115208	0.00114722	0.00114429	0.00114095	0.00114008	0.00114	0.00114	0.00114	0.00114	0.00114	0.00114	0.00114	0.00114	0.00114	0.00114	0.00114	0.00114	0.00114	0.00114	0.00114	0.00114

## Sheet: PRpa
distance from center (mm)	KF (mol/m^3)
	0	1e-05	2e-05	5e-05	0.0001	0.0002	0.0005	0.001	0.002	0.005	0.01	0.02	0.05	0.1	0.2	0.5	1	2	5	10	20
0.053683	0.398392	0.398392	0.398392	0.398392	0.398392	0.398354	0.398354	0.398278	0.398126	0.397784	0.39748	0.397138	0.396758	0.396682	0.396872	0.397366	0.397784	0.398164	0.398506	0.398696	0.398848
0.10737	0.398392	0.398392	0.398392	0.398392	0.398392	0.398354	0.398354	0.398278	0.398126	0.397784	0.39748	0.397138	0.396758	0.396682	0.396872	0.397366	0.397784	0.398164	0.398506	0.398696	0.398848
0.16105	0.398392	0.398392	0.398392	0.398392	0.398392	0.398354	0.398354	0.398278	0.398126	0.397784	0.39748	0.397138	0.396758	0.396682	0.396872	0.397366	0.397784	0.398164	0.398506	0.398696	0.398848
0.21473	0.398392	0.398392	0.398392	0.398392	0.398392	0.398354	0.398354	0.398278	0.398126	0.397784	0.39748	0.397138	0.396758	0.396682	0.396872	0.397366	0.397784	0.398164	0.398506	0.398696	0.398848
0.26841	0.398392	0.398392	0.398392	0.398392	0.398392	0.398354	0.398354	0.398278	0.398126	0.397784	0.39748	0.397138	0.396758	0.396682	0.396872	0.397366	0.397784	0.398164	0.398506	0.398696	0.398848
0.3221	0.398392	0.398392	0.398392	0.398392	0.398392	0.398354	0.398354	0.398278	0.398126	0.397784	0.39748	0.397138	0.396758	0.396682	0.396872	0.397366	0.397784	0.398164	0.398506	0.398696	0.398848
0.37578	0.398392	0.398392	0.398392	0.398392	0.398392	0.398354	0.398354	0.398278	0.398126	0.397784	0.39748	0.397138	0.396758	0.396682	0.396872	0.397366	0.397784	0.398164	0.398506	0.398696	0.398848
0.42946	0.398392	0.398392	0.398392	0.398392	0.398392	0.398354	0.398354	0.398278	0.398126	0.397784	0.39748	0.397138	0.396758	0.396682	0.396872	0.397366	0.397784	0.398164	0.398506	0.398696	0.398848
0.48315	0.398392	0.398392	0.398392	0.398392	0.398392	0.398354	0.398354	0.398278	0.398126	0.397784	0.39748	0.397138	0.396758	0.396682	0.396872	0.397366	0.397784	0.398164	0.398506	0.398696	0.398848
0.53683	0.398392	0.398392	0.398392	0.398392	0.398392	0.398354	0.398354	0.398278	0.398126	0.397784	0.39748	0.397138	0.396758	0.396682	0.396872	0.397366	0.397784	0.398164	0.398506	0.398696	0.398848
0.59051	0.398392	0.398392	0.398392	0.398392	0.398392	0.398354	0.398354	0.398278	0.398126	0.397784	0.39748	0.397138	0.396758	0.396682	0.396872	0.397366	0.397784	0.398164	0.398506	0.398696	0.398848
0.6442	0.398392	0.398392	0.398392	0.398392	0.398392	0.398354	0.398354	0.398278	0.398126	0.397784	0.39748	0.397138	0.396758	0.396682	0.396872	0.397366	0.397784	0.398164	0.398506	0.398696	0.398848
0.69788	0.398392	0.398392	0.398392	0.398392	0.398392	0.398354	0.398354	0.398278	0.398126	0.397784	0.39748	0.397138	0.396758	0.396682	0.396872	0.397366	0.397784	0.398164	0.398506	0.398696	0.398848
0.75156	0.398392	0.398392	0.398392	0.398392	0.398354	0.398354	0.398354	0.398278	0.398126	0.397784	0.39748	0.397138	0.396758	0.396682	0.396872	0.397366	0.397784	0.398164	0.398506	0.398696	0.398848
0.80524	0.398392	0.398392	0.398392	0.398392	0.398354	0.398354	0.398316	0.398278	0.398126	0.397784	0.39748	0.397138	0.396758	0.396682	0.396872	0.397366	0.397784	0.398164	0.398506	0.398696	0.398848
0.85893	0.398392	0.398392	0.398392	0.398392	0.398354	0.398354	0.398316	0.398278	0.398126	0.397784	0.39748	0.397138	0.396758	0.396682	0.396872	0.397366	0.397784	0.398164	0.398506	0.398696	0.398848
0.91261	0.398392	0.398392	0.398392	0.398392	0.398354	0.398354	0.398316	0.398278	0.398126	0.397784	0.39748	0.397138	0.396758	0.396682	0.396872	0.397366	0.397784	0.398164	0.398506	0.398696	0.398848
0.96629	0.398392	0.398392	0.398392	0.398354	0.398354	0.398354	0.398316	0.398278	0.398126	0.397784	0.39748	0.397138	0.396758	0.396682	0.396872	0.397366	0.397784	0.398164	0.398506	0.398696	0.398848
1.02	0.398392	0.398392	0.398392	0.398354	0.398354	0.398354	0.398316	0.398278	0.398126	0.397784	0.39748	0.397138	0.396758	0.396682	0.396872	0.397366	0.397784	0.398164	0.398506	0.398696	0.398848
1.0737	0.398392	0.398354	0.398354	0.398354	0.398354	0.398354	0.398316	0.398278	0.398126	0.397784	0.39748	0.397138	0.396758	0.39672	0.396872	0.397366	0.397784	0.398164	0.398506	0.398696	0.398848
1.1273	0.398354	0.398354	0.398354	0.398354	0.398354	0.398354	0.398316	0.398278	0.398126	0.397784	0.39748	0.397138	0.396796	0.39672	0.39691	0.397404	0.397784	0.398164	0.398506	0.398696	0.398848
1.181	0.398354	0.398354	0.398354	0.398354	0.398354	0.398354	0.398316	0.39824	0.398126	0.397784	0.39748	0.397138	0.396796	0.396682	0.396834	0.397214	0.397442	0.397594	0.397176	0.394972	0.370443
1.2347	0.398354	0.398354	0.398354	0.398354	0.398354	0.398354	0.398316	0.39824	0.398126	0.397784	0.39748	0.3971	0.396682	0.396454	0.396302	0.39577	0.394098	0.385358	0.149576	0.001241	0.00115387
1.2884	0.398354	0.398354	0.398354	0.398354	0.398354	0.398354	0.398316	0.39824	0.398088	0.397784	0.397442	0.397062	0.396454	0.395884	0.394896	0.39007	0.364386	0.126966	0.00114095	0.00114	0.00114
1.3421	0.398354	0.398354	0.398354	0.398354	0.398354	0.398354	0.398316	0.39824	0.398088	0.397746	0.397404	0.39691	0.396036	0.394782	0.39159	0.362828	0.141341	0.00134125	0.00114	0.00114	0.00114
1.3958	0.398354	0.398354	0.398354	0.398354	0.398354	0.398354	0.398316	0.39824	0.398088	0.397708	0.397328	0.396758	0.39539	0.392768	0.383154	0.23549	0.00457862	0.00114	0.00114	0.00114	0.00114
1.4494	0.398354	0.398354	0.398354	0.398354	0.398354	0.398316	0.398316	0.39824	0.39805	0.39767	0.397214	0.396492	0.394402	0.389006	0.360217	0.0449274	0.00114885	0.00114	0.00114	0.00114	0.00114
1.5031	0.398354	0.398354	0.398354	0.398354	0.398354	0.398316	0.398278	0.398202	0.39805	0.397632	0.3971	0.396188	0.392844	0.381558	0.298034	0.00334104	0.00114	0.00114	0.00114	0.00114	0.00114
1.5568	0.398354	0.398354	0.398354	0.398354	0.398316	0.398316	0.398278	0.398202	0.398012	0.397556	0.396948	0.39577	0.39045	0.366578	0.176031	0.0011916	0.00114	0.00114	0.00114	0.00114	0.00114
1.6105	0.398354	0.398316	0.398316	0.398316	0.398316	0.398316	0.398278	0.398164	0.397974	0.39748	0.396758	0.3952	0.386612	0.335871	0.058881	0.00114019	0.00114	0.00114	0.00114	0.00114	0.00114
1.6642	0.398316	0.398316	0.398316	0.398316	0.398316	0.398316	0.39824	0.398164	0.397974	0.397404	0.396568	0.394478	0.380342	0.277434	0.0125263	0.00114	0.00114	0.00114	0.00114	0.00114	0.00114
1.7179	0.398316	0.398316	0.398316	0.398316	0.398316	0.398278	0.39824	0.398164	0.397936	0.397328	0.396264	0.393528	0.370052	0.190201	0.00291323	0.00114	0.00114	0.00114	0.00114	0.00114	0.00114
1.7715	0.398316	0.398316	0.398316	0.398316	0.398316	0.398278	0.39824	0.398126	0.397898	0.397214	0.39596	0.392236	0.352404	0.0947264	0.00129774	0.00114	0.00114	0.00114	0.00114	0.00114	0.00114
1.8252	0.398316	0.398316	0.398316	0.398316	0.398278	0.398278	0.398202	0.398088	0.39786	0.397062	0.395542	0.390526	0.324345	0.0379343	0.00115505	0.00114	0.00114	0.00114	0.00114	0.00114	0.00114
1.8789	0.398316	0.398316	0.398316	0.398316	0.398278	0.398278	0.398202	0.398088	0.397822	0.396948	0.395086	0.38817	0.279581	0.011829	0.00114034	0.00114	0.00114	0.00114	0.00114	0.00114	0.00114
1.9326	0.398316	0.398316	0.398316	0.398278	0.398278	0.39824	0.398202	0.39805	0.397746	0.396758	0.394478	0.384978	0.220035	0.00407398	0.00114	0.00114	0.00114	0.00114	0.00114	0.00114	0.00114
1.9863	0.398278	0.398278	0.398278	0.398278	0.398278	0.39824	0.398164	0.398012	0.397708	0.396568	0.393756	0.380532	0.149602	0.00176632	0.00114	0.00114	0.00114	0.00114	0.00114	0.00114	0.00114
2.04	0.398278	0.398278	0.398278	0.398278	0.398278	0.39824	0.398164	0.397974	0.397632	0.39634	0.392882	0.374353	0.087571	0.0012537	0.00114	0.00114	0.00114	0.00114	0.00114	0.00114	0.00114
2.0936	0.398278	0.398278	0.398278	0.398278	0.39824	0.39824	0.398126	0.397936	0.397556	0.396112	0.39178	0.365879	0.0456646	0.00116003	0.00114	0.00114	0.00114	0.00114	0.00114	0.00114	0.00114
2.1473	0.398278	0.398278	0.398278	0.398278	0.39824	0.398202	0.398088	0.397898	0.39748	0.395808	0.390412	0.35405	0.0215065	0.00114277	0.00114	0.00114	0.00114	0.00114	0.00114	0.00114	0.00114
2.201	0.398278	0.398278	0.398278	0.39824	0.39824	0.398202	0.398088	0.39786	0.397404	0.395466	0.38874	0.337691	0.00962388	0.0011403	0.00114	0.00114	0.00114	0.00114	0.00114	0.00114	0.00114
2.2547	0.398278	0.39824	0.39824	0.39824	0.39824	0.398164	0.39805	0.397822	0.39729	0.395086	0.386612	0.315442	0.00437304	0.00114	0.00114	0.00114	0.00114	0.00114	0.00114	0.00114	0.00114
2.3084	0.39824	0.39824	0.39824	0.39824	0.398202	0.398164	0.398012	0.397784	0.397214	0.39463	0.384028	0.287413	0.00237618	0.00114	0.00114	0.00114	0.00114	0.00114	0.00114	0.00114	0.00114
2.3621	0.39824	0.39824	0.39824	0.39824	0.398202	0.398164	0.398012	0.397708	0.397062	0.394098	0.380722	0.25069	0.00150803	0.00114	0.00114	0.00114	0.00114	0.00114	0.00114	0.00114	0.00114
2.4157	0.39824	0.39824	0.39824	0.398202	0.398202	0.398126	0.397974	0.397632	0.396948	0.39349	0.376546	0.207313	0.00123774	0.00114	0.00114	0.00114	0.00114	0.00114	0.00114	0.00114	0.00114
2.4694	0.39824	0.39824	0.398202	0.398202	0.398164	0.398126	0.397936	0.397594	0.396758	0.392768	0.37156	0.164536	0.00116922	0.00114	0.00114	0.00114	0.00114	0.00114	0.00114	0.00114	0.00114
2.5231	0.39824	0.398202	0.398202	0.398202	0.398164	0.398088	0.397898	0.397518	0.396606	0.391894	0.365594	0.126532	0.00114855	0.00114	0.00114	0.00114	0.00114	0.00114	0.00114	0.00114	0.00114
2.5768	0.398202	0.398202	0.398202	0.398164	0.398126	0.398088	0.39786	0.397404	0.396378	0.39083	0.358568	0.0968468	0.00114228	0.00114	0.00114	0.00114	0.00114	0.00114	0.00114	0.00114	0.00114
2.6305	0.398202	0.398202	0.398202	0.398164	0.398126	0.39805	0.397822	0.397366	0.396226	0.389994	0.353001	0.081016	0.00114099	0.00114	0.00114	0.00114	0.00114	0.00114	0.00114	0.00114	0.00114
2.6841	0.398202	0.398202	0.398202	0.398164	0.398126	0.39805	0.397784	0.397328	0.39615	0.389576	0.350242	0.0757758	0.00114091	0.00114	0.00114	0.00114	0.00114	0.00114	0.00114	0.00114	0.00114
2.7378	0.398202	0.398202	0.398202	0.398164	0.398126	0.39805	0.397784	0.39729	0.396036	0.38912	0.347396	0.070908	0.00114084	0.00114	0.00114	0.00114	0.00114	0.00114	0.00114	0.00114	0.00114
2.7915	0.398202	0.398202	0.398164	0.398164	0.398126	0.39805	0.397784	0.397252	0.39596	0.388626	0.344398	0.0662796	0.00114076	0.00114	0.00114	0.00114	0.00114	0.00114	0.00114	0.00114	0.00114
2.8452	0.398202	0.398202	0.398164	0.398164	0.398126	0.398012	0.397746	0.397214	0.395884	0.388132	0.341301	0.061978	0.00114068	0.00114	0.00114	0.00114	0.00114	0.00114	0.00114	0.00114	0.00114
2.8989	0.398202	0.398164	0.398164	0.398164	0.398126	0.398012	0.397746	0.397176	0.39577	0.387638	0.33804	0.0578892	0.00114061	0.00114	0.00114	0.00114	0.00114	0.00114	0.00114	0.00114	0.00114
2.9526	0.398202	0.398164	0.398164	0.398126	0.398088	0.398012	0.397708	0.397138	0.395694	0.387068	0.334575	0.0539638	0.00114053	0.00114	0.00114	0.00114	0.00114	0.00114	0.00114	0.00114	0.00114
3.0062	0.398164	0.398164	0.398164	0.398126	0.398088	0.398012	0.397708	0.3971	0.39558	0.386498	0.331086	0.0504412	0.00114049	0.00114	0.00114	0.00114	0.00114	0.00114	0.00114	0.00114	0.00114
3.0599	0.398164	0.398164	0.398164	0.398126	0.398088	0.398012	0.39767	0.397062	0.395466	0.38589	0.327404	0.0470782	0.00114046	0.00114	0.00114	0.00114	0.00114	0.00114	0.00114	0.00114	0.00114
3.1136	0.398164	0.398164	0.398164	0.398126	0.398088	0.397974	0.39767	0.397024	0.395352	0.385282	0.323566	0.0439242	0.00114042	0.00114	0.00114	0.00114	0.00114	0.00114	0.00114	0.00114	0.00114
3.1673	0.398164	0.398164	0.398164	0.398126	0.398088	0.397974	0.397632	0.396986	0.395238	0.384636	0.319595	0.040983	0.00114038	0.00114	0.00114	0.00114	0.00114	0.00114	0.00114	0.00114	0.00114
3.221	0.398164	0.398164	0.398164	0.398126	0.398088	0.397974	0.397632	0.396948	0.395124	0.383914	0.31543	0.0382014	0.00114034	0.00114	0.00114	0.00114	0.00114	0.00114	0.00114	0.00114	0.00114
3.2747	0.398164	0.398164	0.398126	0.398126	0.39805	0.397974	0.397594	0.39691	0.39501	0.38323	0.311231	0.0356835	0.0011403	0.00114	0.00114	0.00114	0.00114	0.00114	0.00114	0.00114	0.00114
3.3283	0.398164	0.398164	0.398126	0.398126	0.39805	0.397936	0.397594	0.396872	0.394896	0.38247	0.306896	0.0333355	0.00114027	0.00114	0.00114	0.00114	0.00114	0.00114	0.00114	0.00114	0.00114
3.382	0.398164	0.398126	0.398126	0.398088	0.39805	0.397936	0.397556	0.396796	0.394744	0.381672	0.302241	0.031035	0.00114023	0.00114	0.00114	0.00114	0.00114	0.00114	0.00114	0.00114	0.00114
3.4357	0.398164	0.398126	0.398126	0.398088	0.39805	0.397936	0.397556	0.396758	0.39463	0.380874	0.297677	0.0290198	0.00114023	0.00114	0.00114	0.00114	0.00114	0.00114	0.00114	0.00114	0.00114
3.4894	0.398126	0.398126	0.398126	0.398088	0.39805	0.397936	0.397518	0.39672	0.394478	0.380038	0.292877	0.0270849	0.00114019	0.00114	0.00114	0.00114	0.00114	0.00114	0.00114	0.00114	0.00114
3.5431	0.398126	0.398126	0.398126	0.398088	0.398012	0.397898	0.397518	0.396682	0.394364	0.379137	0.28793	0.0252723	0.00114019	0.00114	0.00114	0.00114	0.00114	0.00114	0.00114	0.00114	0.00114
3.5968	0.398126	0.398126	0.398126	0.398088	0.398012	0.397898	0.39748	0.396606	0.394212	0.37821	0.282826	0.0235756	0.00114015	0.00114	0.00114	0.00114	0.00114	0.00114	0.00114	0.00114	0.00114
3.6504	0.398126	0.398126	0.398126	0.398088	0.398012	0.397898	0.39748	0.396568	0.39406	0.377249	0.277643	0.0220073	0.00114015	0.00114	0.00114	0.00114	0.00114	0.00114	0.00114	0.00114	0.00114
3.7041	0.398126	0.398126	0.398088	0.39805	0.398012	0.397898	0.397442	0.39653	0.393908	0.376242	0.272281	0.0205261	0.00114015	0.00114	0.00114	0.00114	0.00114	0.00114	0.00114	0.00114	0.00114
3.7578	0.398126	0.398126	0.398088	0.39805	0.398012	0.39786	0.397404	0.396454	0.393756	0.375212	0.266946	0.0191873	0.00114011	0.00114	0.00114	0.00114	0.00114	0.00114	0.00114	0.00114	0.00114
3.8115	0.398126	0.398088	0.398088	0.39805	0.398012	0.39786	0.397404	0.396416	0.393604	0.374099	0.26122	0.0178623	0.00114011	0.00114	0.00114	0.00114	0.00114	0.00114	0.00114	0.00114	0.00114
3.8652	0.398126	0.398088	0.398088	0.39805	0.397974	0.39786	0.397366	0.396378	0.393414	0.372959	0.255478	0.0166508	0.00114011	0.00114	0.00114	0.00114	0.00114	0.00114	0.00114	0.00114	0.00114
3.9189	0.398088	0.398088	0.398088	0.39805	0.397974	0.39786	0.397366	0.396302	0.393262	0.371746	0.24947	0.0154861	0.00114008	0.00114	0.00114	0.00114	0.00114	0.00114	0.00114	0.00114	0.00114
3.9725	0.398088	0.398088	0.398088	0.39805	0.397974	0.397822	0.397328	0.396264	0.393072	0.370504	0.24347	0.0144225	0.00114008	0.00114	0.00114	0.00114	0.00114	0.00114	0.00114	0.00114	0.00114
4.0262	0.398088	0.398088	0.39805	0.398012	0.397974	0.397822	0.39729	0.396188	0.39292	0.369193	0.237268	0.0134106	0.00114008	0.00114	0.00114	0.00114	0.00114	0.00114	0.00114	0.00114	0.00114
4.0799	0.398088	0.398088	0.39805	0.398012	0.397974	0.397822	0.39729	0.39615	0.39273	0.367844	0.231055	0.0124796	0.00114008	0.00114	0.00114	0.00114	0.00114	0.00114	0.00114	0.00114	0.00114
4.1336	0.398088	0.398088	0.39805	0.398012	0.397936	0.397784	0.397252	0.396074	0.39254	0.3664	0.224504	0.0115714	0.00114008	0.00114	0.00114	0.00114	0.00114	0.00114	0.00114	0.00114	0.00114
4.1873	0.398088	0.39805	0.39805	0.398012	0.397936	0.397784	0.397252	0.396036	0.39235	0.364884	0.217782	0.0107107	0.00114004	0.00114	0.00114	0.00114	0.00114	0.00114	0.00114	0.00114	0.00114
4.241	0.398088	0.39805	0.39805	0.398012	0.397936	0.397784	0.397214	0.39596	0.392122	0.363337	0.211151	0.00993054	0.00114004	0.00114	0.00114	0.00114	0.00114	0.00114	0.00114	0.00114	0.00114
4.2946	0.39805	0.39805	0.39805	0.398012	0.397936	0.397746	0.397176	0.395884	0.391932	0.361619	0.203866	0.00912912	0.00114004	0.00114	0.00114	0.00114	0.00114	0.00114	0.00114	0.00114	0.00114
4.3483	0.39805	0.39805	0.39805	0.397974	0.397898	0.397746	0.397176	0.395846	0.391704	0.359955	0.197079	0.0084455	0.00114004	0.00114	0.00114	0.00114	0.00114	0.00114	0.00114	0.00114	0.00114
4.402	0.39805	0.39805	0.398012	0.397974	0.397898	0.397746	0.397138	0.39577	0.391476	0.358093	0.189616	0.00774098	0.00114004	0.00114	0.00114	0.00114	0.00114	0.00114	0.00114	0.00114	0.00114
4.4557	0.39805	0.39805	0.398012	0.397974	0.397898	0.397746	0.3971	0.395694	0.391286	0.356204	0.182271	0.00709726	0.00114004	0.00114	0.00114	0.00114	0.00114	0.00114	0.00114	0.00114	0.00114
4.5094	0.39805	0.398012	0.398012	0.397974	0.397898	0.397708	0.3971	0.395656	0.391058	0.354194	0.174637	0.0064752	0.00114004	0.00114	0.00114	0.00114	0.00114	0.00114	0.00114	0.00114	0.00114
4.5631	0.39805	0.398012	0.398012	0.397974	0.397898	0.397708	0.397062	0.39558	0.390792	0.351979	0.166432	0.00584896	0.00114	0.00114	0.00114	0.00114	0.00114	0.00114	0.00114	0.00114	0.00114
4.6167	0.398012	0.398012	0.398012	0.397936	0.39786	0.397708	0.397024	0.395504	0.390564	0.349915	0.158984	0.00531278	0.00114	0.00114	0.00114	0.00114	0.00114	0.00114	0.00114	0.00114	0.00114
4.6704	0.398012	0.398012	0.397974	0.397936	0.39786	0.39767	0.397024	0.395428	0.390336	0.347738	0.151305	0.0047918	0.00114	0.00114	0.00114	0.00114	0.00114	0.00114	0.00114	0.00114	0.00114
4.7241	0.398012	0.398012	0.397974	0.397936	0.39786	0.39767	0.396986	0.39539	0.390108	0.345359	0.143104	0.00426778	0.00114	0.00114	0.00114	0.00114	0.00114	0.00114	0.00114	0.00114	0.00114
4.7778	0.398012	0.398012	0.397974	0.397936	0.39786	0.39767	0.396948	0.395314	0.389842	0.342749	0.134326	0.00374011	0.00114	0.00114	0.00114	0.00114	0.00114	0.00114	0.00114	0.00114	0.00114
4.8315	0.398012	0.397974	0.397974	0.397898	0.397822	0.397632	0.396872	0.395124	0.389158	0.336026	0.116614	0.00305471	0.00114	0.00114	0.00114	0.00114	0.00114	0.00114	0.00114	0.00114	0.00114
4.8851	0.397974	0.397974	0.397936	0.397898	0.397784	0.397594	0.396796	0.394896	0.388284	0.326796	0.0950152	0.00234186	0.00114	0.00114	0.00114	0.00114	0.00114	0.00114	0.00114	0.00114	0.00114
4.9388	0.397936	0.397936	0.397936	0.39786	0.397746	0.397556	0.39672	0.39463	0.387258	0.314347	0.0696464	0.00161622	0.00114	0.00114	0.00114	0.00114	0.00114	0.00114	0.00114	0.00114	0.00114
4.9925	0.397936	0.397898	0.397898	0.397822	0.397746	0.397518	0.396606	0.394364	0.386194	0.302203	0.0530252	0.00132593	0.00114	0.00114	0.00114	0.00114	0.00114	0.00114	0.00114	0.00114	0.00114
5.0462	0.397898	0.397898	0.39786	0.397822	0.397708	0.397442	0.39653	0.394098	0.385054	0.28934	0.0415226	0.00125522	0.00114	0.00114	0.00114	0.00114	0.00114	0.00114	0.00114	0.00114	0.00114
5.0999	0.397898	0.39786	0.39786	0.397784	0.39767	0.397404	0.396416	0.393794	0.383648	0.272464	0.0291365	0.00118343	0.00114	0.00114	0.00114	0.00114	0.00114	0.00114	0.00114	0.00114	0.00114
5.1536	0.39786	0.39786	0.397822	0.397746	0.397632	0.397366	0.396302	0.393452	0.382128	0.254235	0.0197972	0.0011411	0.00114	0.00114	0.00114	0.00114	0.00114	0.00114	0.00114	0.00114	0.00114
5.2072	0.39786	0.397822	0.397784	0.397746	0.397594	0.397328	0.396188	0.39311	0.38057	0.237838	0.015371	0.00114008	0.00114	0.00114	0.00114	0.00114	0.00114	0.00114	0.00114	0.00114	0.00114
5.2609	0.397822	0.397784	0.397784	0.397708	0.397556	0.397252	0.396036	0.39273	0.378647	0.217166	0.0108064	0.00114	0.00114	0.00114	0.00114	0.00114	0.00114	0.00114	0.00114	0.00114	0.00114
5.3146	0.397784	0.397784	0.397746	0.39767	0.397518	0.397214	0.395922	0.392274	0.376375	0.192113	0.00653448	0.00114	0.00114	0.00114	0.00114	0.00114	0.00114	0.00114	0.00114	0.00114	0.00114
5.3683	0.397784	0.397746	0.397708	0.397632	0.39748	0.397138	0.39577	0.391856	0.374209	0.173789	0.00508326	0.00114	0.00114	0.00114	0.00114	0.00114	0.00114	0.00114	0.00114	0.00114	0.00114
5.422	0.397746	0.397708	0.397708	0.397594	0.397442	0.3971	0.395618	0.391362	0.371583	0.151799	0.00360897	0.00114	0.00114	0.00114	0.00114	0.00114	0.00114	0.00114	0.00114	0.00114	0.00114
5.4757	0.397708	0.397708	0.39767	0.397556	0.397404	0.397024	0.395466	0.39083	0.368779	0.132327	0.00275599	0.00114	0.00114	0.00114	0.00114	0.00114	0.00114	0.00114	0.00114	0.00114	0.00114
5.5293	0.397708	0.39767	0.397632	0.397518	0.397366	0.396948	0.395276	0.39026	0.365769	0.115421	0.00229759	0.00114	0.00114	0.00114	0.00114	0.00114	0.00114	0.00114	0.00114	0.00114	0.00114
5.583	0.39767	0.397632	0.397594	0.39748	0.397328	0.39691	0.395086	0.389614	0.362087	0.0961248	0.00183392	0.00114	0.00114	0.00114	0.00114	0.00114	0.00114	0.00114	0.00114	0.00114	0.00114
5.6367	0.397632	0.397594	0.397556	0.397442	0.397252	0.396834	0.394896	0.388892	0.357747	0.0764294	0.0014505	0.00114004	0.00114	0.00114	0.00114	0.00114	0.00114	0.00114	0.00114	0.00114	0.00114
5.6904	0.397594	0.397556	0.397518	0.397404	0.397214	0.396758	0.394706	0.388208	0.35394	0.0663138	0.00137864	0.00114	0.00114	0.00114	0.00114	0.00114	0.00114	0.00114	0.00114	0.00114	0.00114
5.7441	0.397556	0.397518	0.39748	0.397366	0.397176	0.396644	0.394478	0.38741	0.349269	0.0553356	0.00130549	0.00114	0.00114	0.00114	0.00114	0.00114	0.00114	0.00114	0.00114	0.00114	0.00114
5.7978	0.397518	0.39748	0.397442	0.397328	0.3971	0.396568	0.394212	0.386498	0.343509	0.0435404	0.00123154	0.00114	0.00114	0.00114	0.00114	0.00114	0.00114	0.00114	0.00114	0.00114	0.00114
5.8514	0.397518	0.397442	0.397404	0.39729	0.397062	0.396492	0.393946	0.385396	0.336429	0.0314214	0.00116117	0.00114	0.00114	0.00114	0.00114	0.00114	0.00114	0.00114	0.00114	0.00114	0.00114
5.9051	0.39748	0.397404	0.397366	0.397252	0.396986	0.396378	0.39368	0.384408	0.330638	0.0265498	0.0011555	0.00114	0.00114	0.00114	0.00114	0.00114	0.00114	0.00114	0.00114	0.00114	0.00114
5.9588	0.397442	0.397366	0.397328	0.397176	0.39691	0.396264	0.393338	0.38323	0.323646	0.0215243	0.00114977	0.00114	0.00114	0.00114	0.00114	0.00114	0.00114	0.00114	0.00114	0.00114	0.00114
6.0125	0.397366	0.397328	0.39729	0.397138	0.396834	0.39615	0.392996	0.381862	0.315043	0.0163305	0.00114395	0.00114	0.00114	0.00114	0.00114	0.00114	0.00114	0.00114	0.00114	0.00114	0.00114
6.0662	0.397328	0.39729	0.397252	0.397062	0.396758	0.396036	0.392616	0.380304	0.305433	0.0121072	0.00114	0.00114	0.00114	0.00114	0.00114	0.00114	0.00114	0.00114	0.00114	0.00114	0.00114
6.1199	0.39729	0.397252	0.397176	0.397024	0.396682	0.395922	0.392236	0.378674	0.296427	0.0101745	0.00114	0.00114	0.00114	0.00114	0.00114	0.00114	0.00114	0.00114	0.00114	0.00114	0.00114
6.1735	0.397252	0.397176	0.397138	0.396948	0.396606	0.39577	0.391742	0.376732	0.285475	0.00821256	0.00114	0.00114	0.00114	0.00114	0.00114	0.00114	0.00114	0.00114	0.00114	0.00114	0.00114
6.2272	0.397214	0.397138	0.397062	0.396872	0.39653	0.395618	0.39121	0.37438	0.271856	0.00621794	0.00114	0.00114	0.00114	0.00114	0.00114	0.00114	0.00114	0.00114	0.00114	0.00114	0.00114
6.2809	0.397176	0.3971	0.397062	0.396834	0.396454	0.395542	0.390906	0.37286	0.263291	0.005282	0.00114	0.00114	0.00114	0.00114	0.00114	0.00114	0.00114	0.00114	0.00114	0.00114	0.00114
6.3346	0.397138	0.3971	0.397024	0.396796	0.396416	0.395466	0.390716	0.372039	0.259164	0.00501904	0.00114	0.00114	0.00114	0.00114	0.00114	0.00114	0.00114	0.00114	0.00114	0.00114	0.00114
6.3883	0.397138	0.397062	0.396986	0.396796	0.396378	0.395428	0.390488	0.371165	0.254775	0.00475532	0.00114	0.00114	0.00114	0.00114	0.00114	0.00114	0.00114	0.00114	0.00114	0.00114	0.00114
6.442	0.3971	0.397062	0.396986	0.396758	0.39634	0.395352	0.390298	0.37023	0.250059	0.00448818	0.00114	0.00114	0.00114	0.00114	0.00114	0.00114	0.00114	0.00114	0.00114	0.00114	0.00114
6.4956	0.3971	0.397024	0.396948	0.396758	0.39634	0.395314	0.390108	0.369311	0.245643	0.00426892	0.00114	0.00114	0.00114	0.00114	0.00114	0.00114	0.00114	0.00114	0.00114	0.00114	0.00114
6.5493	0.3971	0.397024	0.396948	0.39672	0.396302	0.395238	0.38988	0.36833	0.240981	0.00405118	0.00114	0.00114	0.00114	0.00114	0.00114	0.00114	0.00114	0.00114	0.00114	0.00114	0.00114
6.603	0.397062	0.396986	0.39691	0.396682	0.396264	0.395162	0.389652	0.367289	0.236022	0.00383268	0.00114	0.00114	0.00114	0.00114	0.00114	0.00114	0.00114	0.00114	0.00114	0.00114	0.00114
6.6567	0.397062	0.396986	0.39691	0.396644	0.396226	0.395124	0.389424	0.366191	0.230888	0.00362315	0.00114	0.00114	0.00114	0.00114	0.00114	0.00114	0.00114	0.00114	0.00114	0.00114	0.00114
6.7104	0.397024	0.396948	0.396872	0.396644	0.396188	0.395048	0.389196	0.365157	0.226389	0.00346697	0.00114	0.00114	0.00114	0.00114	0.00114	0.00114	0.00114	0.00114	0.00114	0.00114	0.00114
6.7641	0.396986	0.396948	0.396834	0.396606	0.39615	0.394972	0.388968	0.364059	0.221643	0.00331048	0.00114	0.00114	0.00114	0.00114	0.00114	0.00114	0.00114	0.00114	0.00114	0.00114	0.00114
6.8177	0.396986	0.39691	0.396834	0.396568	0.396112	0.394934	0.388702	0.362885	0.216619	0.00315358	0.00114	0.00114	0.00114	0.00114	0.00114	0.00114	0.00114	0.00114	0.00114	0.00114	0.00114
6.8714	0.396948	0.396872	0.396796	0.39653	0.396074	0.394858	0.388436	0.361657	0.211489	0.00300443	0.00114	0.00114	0.00114	0.00114	0.00114	0.00114	0.00114	0.00114	0.00114	0.00114	0.00114
6.9251	0.396948	0.396872	0.396796	0.39653	0.396036	0.394782	0.38817	0.360472	0.206777	0.00288302	0.00114	0.00114	0.00114	0.00114	0.00114	0.00114	0.00114	0.00114	0.00114	0.00114	0.00114
6.9788	0.39691	0.396834	0.396758	0.396492	0.395998	0.394706	0.387904	0.359206	0.201814	0.00276135	0.00114	0.00114	0.00114	0.00114	0.00114	0.00114	0.00114	0.00114	0.00114	0.00114	0.00114
7.0325	0.39691	0.396834	0.39672	0.396454	0.39596	0.39463	0.387638	0.357857	0.196585	0.00263937	0.00114	0.00114	0.00114	0.00114	0.00114	0.00114	0.00114	0.00114	0.00114	0.00114	0.00114
7.0862	0.396872	0.396796	0.39672	0.396416	0.395884	0.394554	0.387372	0.35652	0.19163	0.00253407	0.00114	0.00114	0.00114	0.00114	0.00114	0.00114	0.00114	0.00114	0.00114	0.00114	0.00114
7.1398	0.396872	0.396758	0.396682	0.396416	0.395846	0.394478	0.387068	0.355194	0.186956	0.00244382	0.00114	0.00114	0.00114	0.00114	0.00114	0.00114	0.00114	0.00114	0.00114	0.00114	0.00114
7.1935	0.396834	0.396758	0.396644	0.396378	0.395808	0.394402	0.386802	0.353788	0.182069	0.00235364	0.00114	0.00114	0.00114	0.00114	0.00114	0.00114	0.00114	0.00114	0.00114	0.00114	0.00114
7.2472	0.396796	0.39672	0.396644	0.39634	0.39577	0.394326	0.386498	0.352302	0.177012	0.0022651	0.00114	0.00114	0.00114	0.00114	0.00114	0.00114	0.00114	0.00114	0.00114	0.00114	0.00114
7.3009	0.396796	0.39672	0.396606	0.396302	0.395732	0.394288	0.386194	0.350884	0.172474	0.00219328	0.00114	0.00114	0.00114	0.00114	0.00114	0.00114	0.00114	0.00114	0.00114	0.00114	0.00114
7.3546	0.396758	0.396682	0.396568	0.396264	0.395694	0.394174	0.38589	0.349421	0.167911	0.00212496	0.00114	0.00114	0.00114	0.00114	0.00114	0.00114	0.00114	0.00114	0.00114	0.00114	0.00114
7.4082	0.396758	0.396644	0.396568	0.396226	0.395656	0.394098	0.385548	0.347818	0.162967	0.00205287	0.00114	0.00114	0.00114	0.00114	0.00114	0.00114	0.00114	0.00114	0.00114	0.00114	0.00114
7.4619	0.39672	0.396644	0.39653	0.396226	0.395618	0.394022	0.385244	0.346218	0.158232	0.0019885	0.00114	0.00114	0.00114	0.00114	0.00114	0.00114	0.00114	0.00114	0.00114	0.00114	0.00114
7.5156	0.39672	0.396606	0.396492	0.396188	0.395542	0.393946	0.384902	0.344656	0.153851	0.00193367	0.00114	0.00114	0.00114	0.00114	0.00114	0.00114	0.00114	0.00114	0.00114	0.00114	0.00114
7.5693	0.396682	0.396568	0.396492	0.39615	0.395504	0.39387	0.38456	0.34298	0.149237	0.00187781	0.00114	0.00114	0.00114	0.00114	0.00114	0.00114	0.00114	0.00114	0.00114	0.00114	0.00114
7.623	0.396644	0.396568	0.396454	0.396112	0.395466	0.393794	0.384218	0.341194	0.144423	0.00182153	0.00114	0.00114	0.00114	0.00114	0.00114	0.00114	0.00114	0.00114	0.00114	0.00114	0.00114
7.6767	0.396644	0.39653	0.396416	0.396074	0.395428	0.393718	0.383876	0.339553	0.140292	0.00177775	0.00114	0.00114	0.00114	0.00114	0.00114	0.00114	0.00114	0.00114	0.00114	0.00114	0.00114
7.7303	0.396606	0.396492	0.396378	0.396036	0.39539	0.393604	0.383534	0.337816	0.136032	0.00173405	0.00114	0.00114	0.00114	0.00114	0.00114	0.00114	0.00114	0.00114	0.00114	0.00114	0.00114
7.784	0.396568	0.396492	0.396378	0.395998	0.395314	0.393528	0.383154	0.335973	0.131621	0.00169028	0.00114	0.00114	0.00114	0.00114	0.00114	0.00114	0.00114	0.00114	0.00114	0.00114	0.00114
7.8377	0.396568	0.396454	0.39634	0.39596	0.395276	0.393452	0.382774	0.334092	0.127285	0.0016492	0.00114	0.00114	0.00114	0.00114	0.00114	0.00114	0.00114	0.00114	0.00114	0.00114	0.00114
7.8914	0.39653	0.396416	0.396302	0.39596	0.395238	0.393376	0.382432	0.332264	0.123268	0.00161359	0.00114	0.00114	0.00114	0.00114	0.00114	0.00114	0.00114	0.00114	0.00114	0.00114	0.00114
7.9451	0.39653	0.396416	0.396302	0.395922	0.3952	0.393262	0.382014	0.330334	0.11913	0.00157791	0.00114	0.00114	0.00114	0.00114	0.00114	0.00114	0.00114	0.00114	0.00114	0.00114	0.00114
7.9988	0.396492	0.396378	0.396264	0.395884	0.395124	0.393186	0.381634	0.328282	0.114855	0.00154215	0.00114	0.00114	0.00114	0.00114	0.00114	0.00114	0.00114	0.00114	0.00114	0.00114	0.00114
8.0524	0.396454	0.39634	0.396226	0.395846	0.395086	0.39311	0.381254	0.326321	0.110956	0.00151118	0.00114	0.00114	0.00114	0.00114	0.00114	0.00114	0.00114	0.00114	0.00114	0.00114	0.00114
8.1061	0.396454	0.396302	0.396188	0.395808	0.395048	0.392996	0.380874	0.324391	0.107282	0.00148329	0.00114	0.00114	0.00114	0.00114	0.00114	0.00114	0.00114	0.00114	0.00114	0.00114	0.00114
8.1598	0.396416	0.396302	0.396188	0.39577	0.394972	0.39292	0.380456	0.322358	0.103508	0.0014554	0.00114	0.00114	0.00114	0.00114	0.00114	0.00114	0.00114	0.00114	0.00114	0.00114	0.00114
8.2135	0.396378	0.396264	0.39615	0.395732	0.394934	0.392806	0.380038	0.320215	0.0996436	0.00142747	0.00114	0.00114	0.00114	0.00114	0.00114	0.00114	0.00114	0.00114	0.00114	0.00114	0.00114
8.2672	0.396378	0.396226	0.396112	0.395694	0.394896	0.39273	0.379647	0.318223	0.0962008	0.00140361	0.00114	0.00114	0.00114	0.00114	0.00114	0.00114	0.00114	0.00114	0.00114	0.00114	0.00114
8.3209	0.39634	0.396226	0.396074	0.395656	0.394858	0.392654	0.379236	0.31613	0.0926782	0.0013797	0.00114	0.00114	0.00114	0.00114	0.00114	0.00114	0.00114	0.00114	0.00114	0.00114	0.00114
8.3745	0.396302	0.396188	0.396074	0.395618	0.394782	0.39254	0.378814	0.313922	0.0890644	0.00135573	0.00114	0.00114	0.00114	0.00114	0.00114	0.00114	0.00114	0.00114	0.00114	0.00114	0.00114
8.4282	0.396302	0.39615	0.396036	0.39558	0.394744	0.392464	0.378362	0.31157	0.0853328	0.0013316	0.00114	0.00114	0.00114	0.00114	0.00114	0.00114	0.00114	0.00114	0.00114	0.00114	0.00114
8.4819	0.396226	0.396074	0.39596	0.395504	0.394592	0.392198	0.377169	0.305626	0.0772236	0.00129284	0.00114	0.00114	0.00114	0.00114	0.00114	0.00114	0.00114	0.00114	0.00114	0.00114	0.00114
8.5356	0.39615	0.395998	0.395846	0.39539	0.39444	0.391894	0.375824	0.298802	0.0686622	0.00125389	0.00114	0.00114	0.00114	0.00114	0.00114	0.00114	0.00114	0.00114	0.00114	0.00114	0.00114
8.5893	0.396074	0.395922	0.39577	0.395276	0.394288	0.39159	0.374304	0.29089	0.0595992	0.00121463	0.00114	0.00114	0.00114	0.00114	0.00114	0.00114	0.00114	0.00114	0.00114	0.00114	0.00114
8.643	0.39596	0.395808	0.395656	0.395162	0.394098	0.391248	0.372727	0.282929	0.0520524	0.00118997	0.00114	0.00114	0.00114	0.00114	0.00114	0.00114	0.00114	0.00114	0.00114	0.00114	0.00114
8.6966	0.395884	0.395732	0.39558	0.39501	0.393946	0.390944	0.371085	0.274983	0.0459686	0.00117808	0.00114	0.00114	0.00114	0.00114	0.00114	0.00114	0.00114	0.00114	0.00114	0.00114	0.00114
8.7503	0.395808	0.395618	0.395466	0.394896	0.393756	0.390564	0.369219	0.265852	0.0396454	0.00116607	0.00114	0.00114	0.00114	0.00114	0.00114	0.00114	0.00114	0.00114	0.00114	0.00114	0.00114
8.804	0.395694	0.395542	0.395352	0.394744	0.393528	0.390146	0.367133	0.255561	0.0333355	0.00115478	0.00114	0.00114	0.00114	0.00114	0.00114	0.00114	0.00114	0.00114	0.00114	0.00114	0.00114
8.8577	0.395618	0.395428	0.395238	0.394592	0.393338	0.389766	0.365229	0.24716	0.0295461	0.00115159	0.00114	0.00114	0.00114	0.00114	0.00114	0.00114	0.00114	0.00114	0.00114	0.00114	0.00114
8.9114	0.395504	0.395314	0.395124	0.394478	0.393148	0.389386	0.363082	0.23769	0.0256648	0.00114836	0.00114	0.00114	0.00114	0.00114	0.00114	0.00114	0.00114	0.00114	0.00114	0.00114	0.00114
8.9651	0.395428	0.3952	0.39501	0.394326	0.39292	0.38893	0.360643	0.22694	0.0216858	0.00114513	0.00114	0.00114	0.00114	0.00114	0.00114	0.00114	0.00114	0.00114	0.00114	0.00114	0.00114
9.0187	0.395314	0.395086	0.394858	0.394136	0.392654	0.388436	0.358112	0.216452	0.0185178	0.00114319	0.00114	0.00114	0.00114	0.00114	0.00114	0.00114	0.00114	0.00114	0.00114	0.00114	0.00114
9.0724	0.3952	0.394972	0.394744	0.393984	0.392426	0.387942	0.355471	0.206283	0.0160501	0.00114232	0.00114	0.00114	0.00114	0.00114	0.00114	0.00114	0.00114	0.00114	0.00114	0.00114	0.00114
9.1261	0.395086	0.394858	0.394592	0.393794	0.39216	0.38741	0.352465	0.194887	0.0135405	0.00114144	0.00114	0.00114	0.00114	0.00114	0.00114	0.00114	0.00114	0.00114	0.00114	0.00114	0.00114
9.1798	0.394934	0.394706	0.39444	0.393604	0.391894	0.38684	0.349292	0.183597	0.0114236	0.00114084	0.00114	0.00114	0.00114	0.00114	0.00114	0.00114	0.00114	0.00114	0.00114	0.00114	0.00114
9.2335	0.39482	0.394554	0.394288	0.393414	0.39159	0.38627	0.34618	0.173755	0.00999172	0.00114061	0.00114	0.00114	0.00114	0.00114	0.00114	0.00114	0.00114	0.00114	0.00114	0.00114	0.00114
9.2872	0.394668	0.394402	0.394136	0.393224	0.391286	0.385624	0.342646	0.162948	0.00854354	0.00114042	0.00114	0.00114	0.00114	0.00114	0.00114	0.00114	0.00114	0.00114	0.00114	0.00114	0.00114
9.3408	0.394554	0.39425	0.393984	0.392996	0.390944	0.38494	0.338603	0.151039	0.00708928	0.00114019	0.00114	0.00114	0.00114	0.00114	0.00114	0.00114	0.00114	0.00114	0.00114	0.00114	0.00114
9.3945	0.394402	0.394098	0.393794	0.392768	0.390602	0.384218	0.334772	0.141584	0.00625138	0.00114015	0.00114	0.00114	0.00114	0.00114	0.00114	0.00114	0.00114	0.00114	0.00114	0.00114	0.00114
9.4482	0.39425	0.393908	0.393604	0.392502	0.39026	0.383458	0.330387	0.131244	0.00539714	0.00114011	0.00114	0.00114	0.00114	0.00114	0.00114	0.00114	0.00114	0.00114	0.00114	0.00114	0.00114
9.5019	0.39406	0.393756	0.393414	0.392236	0.389842	0.382584	0.325348	0.120008	0.00453492	0.00114004	0.00114	0.00114	0.00114	0.00114	0.00114	0.00114	0.00114	0.00114	0.00114	0.00114	0.00114
9.5556	0.39387	0.393528	0.393186	0.39197	0.389424	0.381672	0.320427	0.11077	0.00398354	0.00114004	0.00114	0.00114	0.00114	0.00114	0.00114	0.00114	0.00114	0.00114	0.00114	0.00114	0.00114
9.6092	0.39368	0.393338	0.392958	0.391666	0.388968	0.380684	0.315153	0.101984	0.0035389	0.00114	0.00114	0.00114	0.00114	0.00114	0.00114	0.00114	0.00114	0.00114	0.00114	0.00114	0.00114
9.6629	0.39349	0.39311	0.392692	0.391362	0.388474	0.379612	0.309107	0.0926174	0.0030916	0.00114	0.00114	0.00114	0.00114	0.00114	0.00114	0.00114	0.00114	0.00114	0.00114	0.00114	0.00114
9.7166	0.393262	0.392882	0.392426	0.390982	0.387942	0.378415	0.30248	0.083486	0.00270666	0.00114	0.00114	0.00114	0.00114	0.00114	0.00114	0.00114	0.00114	0.00114	0.00114	0.00114	0.00114
9.7703	0.393034	0.392616	0.39216	0.39064	0.387334	0.377142	0.295739	0.075867	0.00246966	0.00114	0.00114	0.00114	0.00114	0.00114	0.00114	0.00114	0.00114	0.00114	0.00114	0.00114	0.00114
9.824	0.392806	0.39235	0.391856	0.390222	0.386688	0.375698	0.287975	0.0678452	0.00223144	0.00114	0.00114	0.00114	0.00114	0.00114	0.00114	0.00114	0.00114	0.00114	0.00114	0.00114	0.00114
9.8777	0.392502	0.392046	0.391514	0.389766	0.386004	0.374053	0.278928	0.0593864	0.00199173	0.00114	0.00114	0.00114	0.00114	0.00114	0.00114	0.00114	0.00114	0.00114	0.00114	0.00114	0.00114
9.9313	0.392388	0.391894	0.391362	0.389538	0.385662	0.373266	0.274763	0.0560196	0.00190977	0.00114	0.00114	0.00114	0.00114	0.00114	0.00114	0.00114	0.00114	0.00114	0.00114	0.00114	0.00114
9.985	0.392274	0.39178	0.391248	0.389386	0.385396	0.372693	0.271825	0.0538764	0.00186474	0.00114	0.00114	0.00114	0.00114	0.00114	0.00114	0.00114	0.00114	0.00114	0.00114	0.00114	0.00114
10.039	0.392198	0.391666	0.391134	0.389234	0.38513	0.372092	0.268744	0.0517028	0.00181963	0.00114	0.00114	0.00114	0.00114	0.00114	0.00114	0.00114	0.00114	0.00114	0.00114	0.00114	0.00114
10.092	0.392084	0.391552	0.390982	0.389044	0.384864	0.371465	0.265491	0.049476	0.00177373	0.00114	0.00114	0.00114	0.00114	0.00114	0.00114	0.00114	0.00114	0.00114	0.00114	0.00114	0.00114
10.146	0.392008	0.391438	0.390868	0.388892	0.384598	0.37085	0.262439	0.0475684	0.00173732	0.00114	0.00114	0.00114	0.00114	0.00114	0.00114	0.00114	0.00114	0.00114	0.00114	0.00114	0.00114
10.2	0.391894	0.391324	0.390754	0.388702	0.384332	0.370204	0.259206	0.0455924	0.00169951	0.00114	0.00114	0.00114	0.00114	0.00114	0.00114	0.00114	0.00114	0.00114	0.00114	0.00114	0.00114
10.253	0.39178	0.39121	0.390602	0.38855	0.384028	0.369527	0.255808	0.0435898	0.00166166	0.00114	0.00114	0.00114	0.00114	0.00114	0.00114	0.00114	0.00114	0.00114	0.00114	0.00114	0.00114
10.307	0.391666	0.391096	0.390488	0.38836	0.383724	0.368836	0.252404	0.0416936	0.00162701	0.00114	0.00114	0.00114	0.00114	0.00114	0.00114	0.00114	0.00114	0.00114	0.00114	0.00114	0.00114
10.361	0.391552	0.390982	0.390336	0.38817	0.383458	0.368155	0.24917	0.0400368	0.00159866	0.00114	0.00114	0.00114	0.00114	0.00114	0.00114	0.00114	0.00114	0.00114	0.00114	0.00114	0.00114
10.414	0.391438	0.390868	0.390222	0.38798	0.383154	0.367445	0.245792	0.038361	0.00157027	0.00114	0.00114	0.00114	0.00114	0.00114	0.00114	0.00114	0.00114	0.00114	0.00114	0.00114	0.00114
10.468	0.391324	0.390716	0.39007	0.38779	0.382812	0.3667	0.24225	0.0366685	0.00154185	0.00114	0.00114	0.00114	0.00114	0.00114	0.00114	0.00114	0.00114	0.00114	0.00114	0.00114	0.00114
10.522	0.39121	0.390602	0.389918	0.3876	0.382508	0.365948	0.238735	0.0350744	0.00151586	0.00114	0.00114	0.00114	0.00114	0.00114	0.00114	0.00114	0.00114	0.00114	0.00114	0.00114	0.00114
10.576	0.391096	0.39045	0.389766	0.38741	0.382204	0.365207	0.235349	0.0336311	0.00149332	0.00114	0.00114	0.00114	0.00114	0.00114	0.00114	0.00114	0.00114	0.00114	0.00114	0.00114	0.00114
10.629	0.390982	0.390336	0.389652	0.38722	0.381862	0.364428	0.231811	0.032175	0.00147079	0.00114	0.00114	0.00114	0.00114	0.00114	0.00114	0.00114	0.00114	0.00114	0.00114	0.00114	0.00114
10.683	0.390868	0.390184	0.3895	0.386992	0.38152	0.363614	0.228118	0.0307055	0.00144822	0.00114	0.00114	0.00114	0.00114	0.00114	0.00114	0.00114	0.00114	0.00114	0.00114	0.00114	0.00114
10.737	0.390754	0.39007	0.389348	0.386802	0.381178	0.362824	0.224648	0.0294223	0.00142945	0.00114	0.00114	0.00114	0.00114	0.00114	0.00114	0.00114	0.00114	0.00114	0.00114	0.00114	0.00114
10.79	0.39064	0.389918	0.389196	0.386574	0.380836	0.362018	0.221194	0.0282063	0.00141216	0.00114	0.00114	0.00114	0.00114	0.00114	0.00114	0.00114	0.00114	0.00114	0.00114	0.00114	0.00114
10.844	0.390526	0.389804	0.389044	0.386384	0.380494	0.361182	0.217615	0.0269884	0.00139498	0.00114	0.00114	0.00114	0.00114	0.00114	0.00114	0.00114	0.00114	0.00114	0.00114	0.00114	0.00114
10.898	0.390374	0.389652	0.388892	0.386156	0.380152	0.360312	0.213925	0.0257765	0.00137807	0.00114	0.00114	0.00114	0.00114	0.00114	0.00114	0.00114	0.00114	0.00114	0.00114	0.00114	0.00114
10.951	0.39026	0.389538	0.38874	0.385966	0.379799	0.359491	0.210604	0.0247688	0.00136481	0.00114	0.00114	0.00114	0.00114	0.00114	0.00114	0.00114	0.00114	0.00114	0.00114	0.00114	0.00114
11.005	0.390146	0.389386	0.38855	0.385738	0.379441	0.358633	0.207123	0.0237416	0.00135132	0.00114	0.00114	0.00114	0.00114	0.00114	0.00114	0.00114	0.00114	0.00114	0.00114	0.00114	0.00114
11.059	0.389994	0.389234	0.388398	0.38551	0.379065	0.357724	0.203448	0.0226811	0.00133733	0.00114	0.00114	0.00114	0.00114	0.00114	0.00114	0.00114	0.00114	0.00114	0.00114	0.00114	0.00114
11.112	0.38988	0.389082	0.388246	0.385282	0.3787	0.356835	0.199979	0.0217383	0.00132536	0.00114	0.00114	0.00114	0.00114	0.00114	0.00114	0.00114	0.00114	0.00114	0.00114	0.00114	0.00114
11.166	0.389766	0.388968	0.388094	0.385054	0.378332	0.355946	0.196582	0.0208597	0.0013145	0.00114	0.00114	0.00114	0.00114	0.00114	0.00114	0.00114	0.00114	0.00114	0.00114	0.00114	0.00114
11.22	0.389614	0.388816	0.387904	0.384826	0.377948	0.355015	0.193036	0.0199648	0.0013034	0.00114	0.00114	0.00114	0.00114	0.00114	0.00114	0.00114	0.00114	0.00114	0.00114	0.00114	0.00114
11.273	0.3895	0.388664	0.387752	0.384598	0.37756	0.354061	0.189457	0.0190931	0.00129276	0.00114	0.00114	0.00114	0.00114	0.00114	0.00114	0.00114	0.00114	0.00114	0.00114	0.00114	0.00114
11.327	0.389348	0.388512	0.3876	0.38437	0.377184	0.353149	0.186189	0.0183475	0.00128402	0.00114	0.00114	0.00114	0.00114	0.00114	0.00114	0.00114	0.00114	0.00114	0.00114	0.00114	0.00114
11.381	0.389234	0.38836	0.38741	0.384142	0.376797	0.352203	0.182814	0.0175982	0.00127528	0.00114	0.00114	0.00114	0.00114	0.00114	0.00114	0.00114	0.00114	0.00114	0.00114	0.00114	0.00114
11.434	0.389082	0.388208	0.387258	0.383914	0.376394	0.351215	0.179326	0.016845	0.00126654	0.00114	0.00114	0.00114	0.00114	0.00114	0.00114	0.00114	0.00114	0.00114	0.00114	0.00114	0.00114
11.488	0.388968	0.388056	0.387068	0.383686	0.375999	0.350242	0.175974	0.0161511	0.00125864	0.00114	0.00114	0.00114	0.00114	0.00114	0.00114	0.00114	0.00114	0.00114	0.00114	0.00114	0.00114
11.542	0.388816	0.387904	0.386916	0.383458	0.375607	0.349285	0.172756	0.0155112	0.00125149	0.00114	0.00114	0.00114	0.00114	0.00114	0.00114	0.00114	0.00114	0.00114	0.00114	0.00114	0.00114
11.596	0.388702	0.387752	0.386764	0.383192	0.375201	0.348289	0.169438	0.0148683	0.00124435	0.00114	0.00114	0.00114	0.00114	0.00114	0.00114	0.00114	0.00114	0.00114	0.00114	0.00114	0.00114
11.649	0.38855	0.3876	0.386574	0.382964	0.374783	0.347248	0.166022	0.0142226	0.0012372	0.00114	0.00114	0.00114	0.00114	0.00114	0.00114	0.00114	0.00114	0.00114	0.00114	0.00114	0.00114
11.703	0.388398	0.387448	0.386422	0.382736	0.374391	0.346286	0.162971	0.0136754	0.00123128	0.00114	0.00114	0.00114	0.00114	0.00114	0.00114	0.00114	0.00114	0.00114	0.00114	0.00114	0.00114
11.757	0.388284	0.387296	0.386232	0.382508	0.373996	0.345314	0.159957	0.0131514	0.00122569	0.00114	0.00114	0.00114	0.00114	0.00114	0.00114	0.00114	0.00114	0.00114	0.00114	0.00114	0.00114
11.81	0.388132	0.387144	0.38608	0.382242	0.373589	0.344307	0.156868	0.0126255	0.0012201	0.00114	0.00114	0.00114	0.00114	0.00114	0.00114	0.00114	0.00114	0.00114	0.00114	0.00114	0.00114
11.864	0.388018	0.386992	0.38589	0.382014	0.373179	0.343288	0.153786	0.0121148	0.00121471	0.00114	0.00114	0.00114	0.00114	0.00114	0.00114	0.00114	0.00114	0.00114	0.00114	0.00114	0.00114
11.918	0.387904	0.38684	0.385738	0.381786	0.372799	0.342342	0.150997	0.0116664	0.00121	0.00114	0.00114	0.00114	0.00114	0.00114	0.00114	0.00114	0.00114	0.00114	0.00114	0.00114	0.00114
11.971	0.387752	0.386726	0.385586	0.381558	0.372404	0.341362	0.148139	0.0112165	0.00120532	0.00114	0.00114	0.00114	0.00114	0.00114	0.00114	0.00114	0.00114	0.00114	0.00114	0.00114	0.00114
12.025	0.387638	0.386574	0.385396	0.38133	0.371997	0.340347	0.145213	0.010765	0.00120061	0.00114	0.00114	0.00114	0.00114	0.00114	0.00114	0.00114	0.00114	0.00114	0.00114	0.00114	0.00114
12.079	0.387448	0.386346	0.385168	0.380988	0.371442	0.338971	0.141413	0.0102091	0.00119506	0.00114	0.00114	0.00114	0.00114	0.00114	0.00114	0.00114	0.00114	0.00114	0.00114	0.00114	0.00114
12.132	0.387068	0.385928	0.384674	0.380304	0.370295	0.336152	0.134151	0.0092397	0.00118628	0.00114	0.00114	0.00114	0.00114	0.00114	0.00114	0.00114	0.00114	0.00114	0.00114	0.00114	0.00114
12.186	0.38665	0.385472	0.38418	0.379586	0.369045	0.333051	0.126453	0.0082631	0.00117747	0.00114	0.00114	0.00114	0.00114	0.00114	0.00114	0.00114	0.00114	0.00114	0.00114	0.00114	0.00114
12.24	0.386232	0.384978	0.38361	0.378795	0.367677	0.329623	0.118279	0.00727814	0.00116858	0.00114	0.00114	0.00114	0.00114	0.00114	0.00114	0.00114	0.00114	0.00114	0.00114	0.00114	0.00114
12.293	0.385776	0.384484	0.38304	0.377997	0.366309	0.326253	0.111165	0.00654626	0.00116322	0.00114	0.00114	0.00114	0.00114	0.00114	0.00114	0.00114	0.00114	0.00114	0.00114	0.00114	0.00114
12.347	0.38532	0.383952	0.38247	0.377158	0.364861	0.322688	0.104204	0.00589494	0.00115896	0.00114	0.00114	0.00114	0.00114	0.00114	0.00114	0.00114	0.00114	0.00114	0.00114	0.00114	0.00114
12.401	0.384826	0.383382	0.381824	0.376242	0.363276	0.318755	0.0968848	0.00523906	0.00115471	0.00114	0.00114	0.00114	0.00114	0.00114	0.00114	0.00114	0.00114	0.00114	0.00114	0.00114	0.00114
12.454	0.384294	0.382812	0.38114	0.375292	0.361623	0.314663	0.0898776	0.00466108	0.00115117	0.00114	0.00114	0.00114	0.00114	0.00114	0.00114	0.00114	0.00114	0.00114	0.00114	0.00114	0.00114
12.508	0.383762	0.382204	0.380494	0.374353	0.360004	0.310772	0.0841092	0.004256	0.00114927	0.00114	0.00114	0.00114	0.00114	0.00114	0.00114	0.00114	0.00114	0.00114	0.00114	0.00114	0.00114
12.562	0.38323	0.381596	0.379791	0.373339	0.358245	0.306504	0.0781052	0.00384902	0.00114733	0.00114	0.00114	0.00114	0.00114	0.00114	0.00114	0.00114	0.00114	0.00114	0.00114	0.00114	0.00114
12.615	0.382622	0.380912	0.379023	0.372233	0.356307	0.301781	0.071839	0.0034387	0.0011454	0.00114	0.00114	0.00114	0.00114	0.00114	0.00114	0.00114	0.00114	0.00114	0.00114	0.00114	0.00114
12.669	0.382052	0.380228	0.378256	0.371138	0.354418	0.297339	0.0668648	0.00316806	0.00114448	0.00114	0.00114	0.00114	0.00114	0.00114	0.00114	0.00114	0.00114	0.00114	0.00114	0.00114	0.00114
12.723	0.381406	0.379502	0.377427	0.369953	0.352355	0.29249	0.0617804	0.00290168	0.00114357	0.00114	0.00114	0.00114	0.00114	0.00114	0.00114	0.00114	0.00114	0.00114	0.00114	0.00114	0.00114
12.777	0.380684	0.378712	0.376531	0.368657	0.350094	0.287147	0.0565212	0.00263405	0.00114266	0.00114	0.00114	0.00114	0.00114	0.00114	0.00114	0.00114	0.00114	0.00114	0.00114	0.00114	0.00114
12.83	0.379992	0.377906	0.375619	0.367342	0.34781	0.281911	0.0520372	0.00243021	0.00114205	0.00114	0.00114	0.00114	0.00114	0.00114	0.00114	0.00114	0.00114	0.00114	0.00114	0.00114	0.00114
12.884	0.379255	0.37707	0.374669	0.365978	0.345466	0.276659	0.0480928	0.00227016	0.00114167	0.00114	0.00114	0.00114	0.00114	0.00114	0.00114	0.00114	0.00114	0.00114	0.00114	0.00114	0.00114
12.938	0.378461	0.376162	0.373639	0.364496	0.342889	0.27091	0.0440458	0.00210942	0.00114129	0.00114	0.00114	0.00114	0.00114	0.00114	0.00114	0.00114	0.00114	0.00114	0.00114	0.00114	0.00114
12.991	0.37761	0.375193	0.372537	0.3629	0.340123	0.264807	0.0401432	0.00196259	0.00114095	0.00114	0.00114	0.00114	0.00114	0.00114	0.00114	0.00114	0.00114	0.00114	0.00114	0.00114	0.00114
13.045	0.376724	0.374186	0.371393	0.361258	0.337315	0.25886	0.0369299	0.00186002	0.0011408	0.00114	0.00114	0.00114	0.00114	0.00114	0.00114	0.00114	0.00114	0.00114	0.00114	0.00114	0.00114
13.099	0.375767	0.373092	0.37015	0.359461	0.334218	0.252347	0.0336513	0.00175704	0.00114061	0.00114	0.00114	0.00114	0.00114	0.00114	0.00114	0.00114	0.00114	0.00114	0.00114	0.00114	0.00114
13.152	0.374722	0.371895	0.368786	0.357481	0.33079	0.245191	0.0303046	0.00165365	0.00114042	0.00114	0.00114	0.00114	0.00114	0.00114	0.00114	0.00114	0.00114	0.00114	0.00114	0.00114	0.00114
13.206	0.373635	0.370656	0.367376	0.355456	0.327362	0.23845	0.0277465	0.00158844	0.00114034	0.00114	0.00114	0.00114	0.00114	0.00114	0.00114	0.00114	0.00114	0.00114	0.00114	0.00114	0.00114
13.26	0.372453	0.369307	0.365841	0.353244	0.323612	0.231219	0.0252411	0.00152722	0.00114027	0.00114	0.00114	0.00114	0.00114	0.00114	0.00114	0.00114	0.00114	0.00114	0.00114	0.00114	0.00114
13.313	0.371154	0.367825	0.36415	0.350793	0.319443	0.223288	0.0226951	0.00146574	0.00114019	0.00114	0.00114	0.00114	0.00114	0.00114	0.00114	0.00114	0.00114	0.00114	0.00114	0.00114	0.00114
13.367	0.369751	0.366217	0.362319	0.348145	0.314971	0.215088	0.02039	0.00141497	0.00114015	0.00114	0.00114	0.00114	0.00114	0.00114	0.00114	0.00114	0.00114	0.00114	0.00114	0.00114	0.00114
13.421	0.368239	0.364485	0.360343	0.345291	0.310198	0.20672	0.0183726	0.00137636	0.00114011	0.00114	0.00114	0.00114	0.00114	0.00114	0.00114	0.00114	0.00114	0.00114	0.00114	0.00114	0.00114
13.474	0.366556	0.362554	0.358139	0.342095	0.304844	0.197539	0.0163282	0.0013376	0.00114011	0.00114	0.00114	0.00114	0.00114	0.00114	0.00114	0.00114	0.00114	0.00114	0.00114	0.00114	0.00114
13.528	0.364686	0.360403	0.355676	0.3385	0.298817	0.18745	0.0142629	0.00129884	0.00114008	0.00114	0.00114	0.00114	0.00114	0.00114	0.00114	0.00114	0.00114	0.00114	0.00114	0.00114	0.00114
13.582	0.364063	0.359685	0.354855	0.337315	0.296867	0.184376	0.0137332	0.00129044	0.00114008	0.00114	0.00114	0.00114	0.00114	0.00114	0.00114	0.00114	0.00114	0.00114	0.00114	0.00114	0.00114
13.635	0.363413	0.35894	0.354004	0.336083	0.294838	0.181211	0.0132016	0.00128208	0.00114008	0.00114	0.00114	0.00114	0.00114	0.00114	0.00114	0.00114	0.00114	0.00114	0.00114	0.00114	0.00114
13.689	0.36274	0.358165	0.353119	0.334799	0.292729	0.17795	0.0126681	0.00127368	0.00114004	0.00114	0.00114	0.00114	0.00114	0.00114	0.00114	0.00114	0.00114	0.00114	0.00114	0.00114	0.00114
13.743	0.362049	0.357371	0.352211	0.33348	0.290567	0.174644	0.0121429	0.00126548	0.00114004	0.00114	0.00114	0.00114	0.00114	0.00114	0.00114	0.00114	0.00114	0.00114	0.00114	0.00114	0.00114
13.797	0.361369	0.356588	0.351314	0.332188	0.288462	0.171521	0.0116801	0.00125856	0.00114004	0.00114	0.00114	0.00114	0.00114	0.00114	0.00114	0.00114	0.00114	0.00114	0.00114	0.00114	0.00114
13.85	0.360658	0.355775	0.350383	0.330839	0.286265	0.168283	0.0112081	0.00125149	0.00114004	0.00114	0.00114	0.00114	0.00114	0.00114	0.00114	0.00114	0.00114	0.00114	0.00114	0.00114	0.00114
13.904	0.359925	0.354928	0.349414	0.329433	0.283978	0.16495	0.0107342	0.00124439	0.00114004	0.00114	0.00114	0.00114	0.00114	0.00114	0.00114	0.00114	0.00114	0.00114	0.00114	0.00114	0.00114
13.958	0.359187	0.354084	0.348449	0.328035	0.281721	0.161736	0.0103037	0.00123819	0.00114004	0.00114	0.00114	0.00114	0.00114	0.00114	0.00114	0.00114	0.00114	0.00114	0.00114	0.00114	0.00114
14.011	0.358454	0.353237	0.34748	0.32664	0.279482	0.158631	0.00991078	0.00123272	0.00114004	0.00114	0.00114	0.00114	0.00114	0.00114	0.00114	0.00114	0.00114	0.00114	0.00114	0.00114	0.00114
14.065	0.357686	0.352355	0.346473	0.325189	0.277157	0.155443	0.00951672	0.00122725	0.00114004	0.00114	0.00114	0.00114	0.00114	0.00114	0.00114	0.00114	0.00114	0.00114	0.00114	0.00114	0.00114
14.119	0.356892	0.351439	0.345424	0.323676	0.274736	0.152167	0.00912152	0.00122178	0.00114004	0.00114	0.00114	0.00114	0.00114	0.00114	0.00114	0.00114	0.00114	0.00114	0.00114	0.00114	0.00114
14.172	0.356113	0.350542	0.344398	0.322194	0.272384	0.149051	0.00876394	0.00121699	0.00114004	0.00114	0.00114	0.00114	0.00114	0.00114	0.00114	0.00114	0.00114	0.00114	0.00114	0.00114	0.00114
14.226	0.355334	0.349646	0.343372	0.32072	0.270055	0.146026	0.00843068	0.00121262	0.00114004	0.00114	0.00114	0.00114	0.00114	0.00114	0.00114	0.00114	0.00114	0.00114	0.00114	0.00114	0.00114
14.28	0.354525	0.348715	0.342308	0.319189	0.267638	0.142929	0.00809666	0.00120821	0.00114004	0.00114	0.00114	0.00114	0.00114	0.00114	0.00114	0.00114	0.00114	0.00114	0.00114	0.00114	0.00114
14.333	0.353689	0.347749	0.341202	0.317593	0.265126	0.139749	0.0077615	0.00120384	0.00114004	0.00114	0.00114	0.00114	0.00114	0.00114	0.00114	0.00114	0.00114	0.00114	0.00114	0.00114	0.00114
14.387	0.352887	0.346826	0.340146	0.31608	0.262774	0.136876	0.00747954	0.00120031	0.00114004	0.00114	0.00114	0.00114	0.00114	0.00114	0.00114	0.00114	0.00114	0.00114	0.00114	0.00114	0.00114
14.441	0.352062	0.34588	0.339063	0.314526	0.260365	0.133969	0.00720138	0.00119689	0.00114	0.00114	0.00114	0.00114	0.00114	0.00114	0.00114	0.00114	0.00114	0.00114	0.00114	0.00114	0.00114
14.494	0.351215	0.344903	0.337949	0.31293	0.257891	0.131028	0.00692626	0.0011935	0.00114	0.00114	0.00114	0.00114	0.00114	0.00114	0.00114	0.00114	0.00114	0.00114	0.00114	0.00114	0.00114
14.548	0.35036	0.343919	0.336821	0.311311	0.255402	0.128113	0.0066614	0.00119027	0.00114	0.00114	0.00114	0.00114	0.00114	0.00114	0.00114	0.00114	0.00114	0.00114	0.00114	0.00114	0.00114
14.602	0.349539	0.342973	0.335741	0.309772	0.253053	0.125449	0.0064334	0.00118761	0.00114	0.00114	0.00114	0.00114	0.00114	0.00114	0.00114	0.00114	0.00114	0.00114	0.00114	0.00114	0.00114
14.655	0.348684	0.341989	0.334613	0.308165	0.25061	0.122702	0.00620084	0.00118488	0.00114	0.00114	0.00114	0.00114	0.00114	0.00114	0.00114	0.00114	0.00114	0.00114	0.00114	0.00114	0.00114
14.709	0.347795	0.340963	0.333442	0.306489	0.248064	0.119871	0.0059641	0.0011821	0.00114	0.00114	0.00114	0.00114	0.00114	0.00114	0.00114	0.00114	0.00114	0.00114	0.00114	0.00114	0.00114
14.763	0.346944	0.339986	0.332325	0.304901	0.245678	0.117302	0.00576156	0.00117979	0.00114	0.00114	0.00114	0.00114	0.00114	0.00114	0.00114	0.00114	0.00114	0.00114	0.00114	0.00114	0.00114
14.816	0.346081	0.338994	0.331193	0.303289	0.243265	0.114741	0.0055651	0.00117758	0.00114	0.00114	0.00114	0.00114	0.00114	0.00114	0.00114	0.00114	0.00114	0.00114	0.00114	0.00114	0.00114
14.87	0.345192	0.337968	0.330019	0.301621	0.240776	0.11213	0.00536674	0.00117538	0.00114	0.00114	0.00114	0.00114	0.00114	0.00114	0.00114	0.00114	0.00114	0.00114	0.00114	0.00114	0.00114
14.924	0.344303	0.336946	0.328852	0.299964	0.238317	0.109607	0.00518092	0.00117333	0.00114	0.00114	0.00114	0.00114	0.00114	0.00114	0.00114	0.00114	0.00114	0.00114	0.00114	0.00114	0.00114
14.978	0.343444	0.335958	0.327723	0.298372	0.235976	0.107259	0.00501638	0.00117154	0.00114	0.00114	0.00114	0.00114	0.00114	0.00114	0.00114	0.00114	0.00114	0.00114	0.00114	0.00114	0.00114
15.031	0.342559	0.334936	0.326557	0.296723	0.233563	0.104872	0.00485108	0.00116975	0.00114	0.00114	0.00114	0.00114	0.00114	0.00114	0.00114	0.00114	0.00114	0.00114	0.00114	0.00114	0.00114
15.085	0.341643	0.333883	0.325356	0.295021	0.231078	0.102448	0.00468578	0.00116801	0.00114	0.00114	0.00114	0.00114	0.00114	0.00114	0.00114	0.00114	0.00114	0.00114	0.00114	0.00114	0.00114
15.139	0.340769	0.33288	0.324212	0.293409	0.228749	0.100225	0.00453986	0.00116645	0.00114	0.00114	0.00114	0.00114	0.00114	0.00114	0.00114	0.00114	0.00114	0.00114	0.00114	0.00114	0.00114
15.192	0.339902	0.331884	0.323076	0.291813	0.226446	0.0980666	0.00440116	0.001165	0.00114	0.00114	0.00114	0.00114	0.00114	0.00114	0.00114	0.00114	0.00114	0.00114	0.00114	0.00114	0.00114
15.246	0.339013	0.330855	0.321902	0.290164	0.224082	0.095874	0.00426208	0.00116356	0.00114	0.00114	0.00114	0.00114	0.00114	0.00114	0.00114	0.00114	0.00114	0.00114	0.00114	0.00114	0.00114
15.3	0.338094	0.329798	0.320693	0.288466	0.22165	0.0936472	0.004123	0.00116212	0.00114	0.00114	0.00114	0.00114	0.00114	0.00114	0.00114	0.00114	0.00114	0.00114	0.00114	0.00114	0.00114
15.353	0.337265	0.328848	0.319614	0.286957	0.219522	0.0917586	0.0040109	0.00116101	0.00114	0.00114	0.00114	0.00114	0.00114	0.00114	0.00114	0.00114	0.00114	0.00114	0.00114	0.00114	0.00114
15.407	0.336422	0.327875	0.318505	0.285407	0.217345	0.0898472	0.0038988	0.00115987	0.00114	0.00114	0.00114	0.00114	0.00114	0.00114	0.00114	0.00114	0.00114	0.00114	0.00114	0.00114	0.00114
15.461	0.335551	0.326876	0.317365	0.283814	0.21511	0.087913	0.00378647	0.00115873	0.00114	0.00114	0.00114	0.00114	0.00114	0.00114	0.00114	0.00114	0.00114	0.00114	0.00114	0.00114	0.00114
15.514	0.334704	0.325903	0.316259	0.282275	0.212963	0.0860776	0.00368178	0.00115771	0.00114	0.00114	0.00114	0.00114	0.00114	0.00114	0.00114	0.00114	0.00114	0.00114	0.00114	0.00114	0.00114
15.568	0.333917	0.324999	0.315229	0.280839	0.21098	0.0844094	0.00358845	0.00115676	0.00114	0.00114	0.00114	0.00114	0.00114	0.00114	0.00114	0.00114	0.00114	0.00114	0.00114	0.00114	0.00114
15.622	0.333108	0.324072	0.314173	0.279372	0.208951	0.0827222	0.00349497	0.00115585	0.00114	0.00114	0.00114	0.00114	0.00114	0.00114	0.00114	0.00114	0.00114	0.00114	0.00114	0.00114	0.00114
15.675	0.33228	0.323118	0.313086	0.277864	0.206876	0.081016	0.00340142	0.0011549	0.00114	0.00114	0.00114	0.00114	0.00114	0.00114	0.00114	0.00114	0.00114	0.00114	0.00114	0.00114	0.00114
15.729	0.3309	0.321533	0.311288	0.27539	0.203528	0.0783636	0.00326496	0.00115364	0.00114	0.00114	0.00114	0.00114	0.00114	0.00114	0.00114	0.00114	0.00114	0.00114	0.00114	0.00114	0.00114
15.783	0.328594	0.318892	0.308294	0.271297	0.198086	0.074214	0.0030628	0.00115182	0.00114	0.00114	0.00114	0.00114	0.00114	0.00114	0.00114	0.00114	0.00114	0.00114	0.00114	0.00114	0.00114
15.836	0.326124	0.316065	0.305087	0.26692	0.192326	0.0699504	0.00285996	0.00114999	0.00114	0.00114	0.00114	0.00114	0.00114	0.00114	0.00114	0.00114	0.00114	0.00114	0.00114	0.00114	0.00114
15.89	0.323471	0.313029	0.301644	0.262227	0.186219	0.0655652	0.00265635	0.00114817	0.00114	0.00114	0.00114	0.00114	0.00114	0.00114	0.00114	0.00114	0.00114	0.00114	0.00114	0.00114	0.00114
15.944	0.320853	0.310042	0.298273	0.257708	0.180538	0.0617766	0.00250131	0.00114695	0.00114	0.00114	0.00114	0.00114	0.00114	0.00114	0.00114	0.00114	0.00114	0.00114	0.00114	0.00114	0.00114
15.998	0.318125	0.30693	0.29477	0.253053	0.174804	0.058121	0.00236102	0.00114597	0.00114	0.00114	0.00114	0.00114	0.00114	0.00114	0.00114	0.00114	0.00114	0.00114	0.00114	0.00114	0.00114
16.051	0.315195	0.30359	0.291008	0.248075	0.16875	0.054378	0.00222026	0.00114494	0.00114	0.00114	0.00114	0.00114	0.00114	0.00114	0.00114	0.00114	0.00114	0.00114	0.00114	0.00114	0.00114
16.105	0.312098	0.300067	0.287044	0.242862	0.162526	0.0506692	0.00208567	0.00114399	0.00114	0.00114	0.00114	0.00114	0.00114	0.00114	0.00114	0.00114	0.00114	0.00114	0.00114	0.00114	0.00114
16.159	0.309179	0.296765	0.283355	0.238119	0.157115	0.0477166	0.00199401	0.00114342	0.00114	0.00114	0.00114	0.00114	0.00114	0.00114	0.00114	0.00114	0.00114	0.00114	0.00114	0.00114	0.00114
16.212	0.306052	0.293231	0.27941	0.233073	0.151441	0.0447108	0.00190209	0.00114289	0.00114	0.00114	0.00114	0.00114	0.00114	0.00114	0.00114	0.00114	0.00114	0.00114	0.00114	0.00114	0.00114
16.266	0.302697	0.289438	0.275181	0.227696	0.145487	0.0416442	0.00180986	0.00114236	0.00114	0.00114	0.00114	0.00114	0.00114	0.00114	0.00114	0.00114	0.00114	0.00114	0.00114	0.00114	0.00114
16.32	0.299383	0.285714	0.271058	0.222562	0.140038	0.039045	0.00174135	0.00114201	0.00114	0.00114	0.00114	0.00114	0.00114	0.00114	0.00114	0.00114	0.00114	0.00114	0.00114	0.00114	0.00114
16.373	0.295857	0.281759	0.26668	0.217162	0.134414	0.0364481	0.00167466	0.00114171	0.00114	0.00114	0.00114	0.00114	0.00114	0.00114	0.00114	0.00114	0.00114	0.00114	0.00114	0.00114	0.00114
16.427	0.292068	0.27751	0.261991	0.211409	0.128527	0.0338094	0.00160778	0.00114137	0.00114	0.00114	0.00114	0.00114	0.00114	0.00114	0.00114	0.00114	0.00114	0.00114	0.00114	0.00114	0.00114
16.481	0.288306	0.273319	0.257389	0.205895	0.123112	0.0315446	0.00155629	0.00114114	0.00114	0.00114	0.00114	0.00114	0.00114	0.00114	0.00114	0.00114	0.00114	0.00114	0.00114	0.00114	0.00114
16.534	0.284426	0.26901	0.252681	0.200332	0.117819	0.0294409	0.00151179	0.00114099	0.00114	0.00114	0.00114	0.00114	0.00114	0.00114	0.00114	0.00114	0.00114	0.00114	0.00114	0.00114	0.00114
16.588	0.280254	0.264389	0.247638	0.194435	0.112309	0.0273098	0.00146718	0.0011408	0.00114	0.00114	0.00114	0.00114	0.00114	0.00114	0.00114	0.00114	0.00114	0.00114	0.00114	0.00114	0.00114
16.642	0.275895	0.259574	0.24241	0.188412	0.106845	0.0252894	0.00142709	0.00114065	0.00114	0.00114	0.00114	0.00114	0.00114	0.00114	0.00114	0.00114	0.00114	0.00114	0.00114	0.00114	0.00114
16.695	0.271445	0.254684	0.237135	0.182461	0.101661	0.0234905	0.00139509	0.00114057	0.00114	0.00114	0.00114	0.00114	0.00114	0.00114	0.00114	0.00114	0.00114	0.00114	0.00114	0.00114	0.00114
16.749	0.266654	0.249436	0.231485	0.176157	0.0962806	0.021671	0.00136302	0.00114046	0.00114	0.00114	0.00114	0.00114	0.00114	0.00114	0.00114	0.00114	0.00114	0.00114	0.00114	0.00114	0.00114
16.803	0.2616	0.243918	0.225572	0.169674	0.090915	0.0199318	0.00133369	0.00114038	0.00114	0.00114	0.00114	0.00114	0.00114	0.00114	0.00114	0.00114	0.00114	0.00114	0.00114	0.00114	0.00114
16.856	0.256496	0.238393	0.219708	0.16343	0.0860092	0.0184684	0.00131267	0.0011403	0.00114	0.00114	0.00114	0.00114	0.00114	0.00114	0.00114	0.00114	0.00114	0.00114	0.00114	0.00114	0.00114
16.91	0.250994	0.232457	0.213427	0.15683	0.0809362	0.0169909	0.00129158	0.00114027	0.00114	0.00114	0.00114	0.00114	0.00114	0.00114	0.00114	0.00114	0.00114	0.00114	0.00114	0.00114	0.00114
16.964	0.245039	0.226054	0.206682	0.149838	0.0756884	0.0154987	0.00127045	0.00114019	0.00114	0.00114	0.00114	0.00114	0.00114	0.00114	0.00114	0.00114	0.00114	0.00114	0.00114	0.00114	0.00114
17.017	0.238898	0.219496	0.199827	0.142926	0.0707332	0.0141808	0.00125389	0.00114015	0.00114	0.00114	0.00114	0.00114	0.00114	0.00114	0.00114	0.00114	0.00114	0.00114	0.00114	0.00114	0.00114
17.071	0.232362	0.212557	0.192618	0.135804	0.0657894	0.0129196	0.00123899	0.00114015	0.00114	0.00114	0.00114	0.00114	0.00114	0.00114	0.00114	0.00114	0.00114	0.00114	0.00114	0.00114	0.00114
17.125	0.225256	0.205048	0.184855	0.128261	0.060686	0.011647	0.00122406	0.00114011	0.00114	0.00114	0.00114	0.00114	0.00114	0.00114	0.00114	0.00114	0.00114	0.00114	0.00114	0.00114	0.00114
17.179	0.218625	0.198071	0.17768	0.12141	0.0561716	0.0105492	0.00121133	0.00114008	0.00114	0.00114	0.00114	0.00114	0.00114	0.00114	0.00114	0.00114	0.00114	0.00114	0.00114	0.00114	0.00114
17.232	0.216182	0.195521	0.175077	0.118989	0.0546364	0.0101992	0.00120775	0.00114008	0.00114	0.00114	0.00114	0.00114	0.00114	0.00114	0.00114	0.00114	0.00114	0.00114	0.00114	0.00114	0.00114
17.286	0.21367	0.192903	0.172414	0.116523	0.0530898	0.00984808	0.00120422	0.00114008	0.00114	0.00114	0.00114	0.00114	0.00114	0.00114	0.00114	0.00114	0.00114	0.00114	0.00114	0.00114	0.00114
17.34	0.21109	0.190213	0.169681	0.114011	0.051528	0.0094962	0.00120065	0.00114008	0.00114	0.00114	0.00114	0.00114	0.00114	0.00114	0.00114	0.00114	0.00114	0.00114	0.00114	0.00114	0.00114
17.393	0.208533	0.18756	0.166987	0.111553	0.0500156	0.00916066	0.0011973	0.00114008	0.00114	0.00114	0.00114	0.00114	0.00114	0.00114	0.00114	0.00114	0.00114	0.00114	0.00114	0.00114	0.00114
17.447	0.206044	0.184984	0.164384	0.109204	0.0485944	0.00885096	0.0011943	0.00114008	0.00114	0.00114	0.00114	0.00114	0.00114	0.00114	0.00114	0.00114	0.00114	0.00114	0.00114	0.00114	0.00114
17.501	0.203486	0.182339	0.161717	0.106807	0.0471504	0.0085386	0.0011913	0.00114008	0.00114	0.00114	0.00114	0.00114	0.00114	0.00114	0.00114	0.00114	0.00114	0.00114	0.00114	0.00114	0.00114
17.554	0.200857	0.179626	0.158988	0.104371	0.0456988	0.00822548	0.00118826	0.00114004	0.00114	0.00114	0.00114	0.00114	0.00114	0.00114	0.00114	0.00114	0.00114	0.00114	0.00114	0.00114	0.00114
17.608	0.198349	0.17705	0.1564	0.102091	0.044365	0.0079458	0.00118571	0.00114004	0.00114	0.00114	0.00114	0.00114	0.00114	0.00114	0.00114	0.00114	0.00114	0.00114	0.00114	0.00114	0.00114
17.662	0.195848	0.174485	0.153835	0.0998488	0.0430692	0.00767866	0.00118328	0.00114004	0.00114	0.00114	0.00114	0.00114	0.00114	0.00114	0.00114	0.00114	0.00114	0.00114	0.00114	0.00114	0.00114
17.715	0.193283	0.171859	0.151217	0.0975726	0.0417658	0.00741114	0.00118089	0.00114004	0.00114	0.00114	0.00114	0.00114	0.00114	0.00114	0.00114	0.00114	0.00114	0.00114	0.00114	0.00114	0.00114
17.769	0.19065	0.169168	0.148538	0.0952584	0.0404472	0.00714248	0.00117849	0.00114004	0.00114	0.00114	0.00114	0.00114	0.00114	0.00114	0.00114	0.00114	0.00114	0.00114	0.00114	0.00114	0.00114
17.823	0.188203	0.166679	0.146064	0.0931456	0.0392654	0.0069065	0.00117644	0.00114004	0.00114	0.00114	0.00114	0.00114	0.00114	0.00114	0.00114	0.00114	0.00114	0.00114	0.00114	0.00114	0.00114
17.876	0.185767	0.164202	0.143613	0.091067	0.0381102	0.00667812	0.0011745	0.00114004	0.00114	0.00114	0.00114	0.00114	0.00114	0.00114	0.00114	0.00114	0.00114	0.00114	0.00114	0.00114	0.00114
17.93	0.183274	0.161675	0.141109	0.0889542	0.0369482	0.00644936	0.00117257	0.00114004	0.00114	0.00114	0.00114	0.00114	0.00114	0.00114	0.00114	0.00114	0.00114	0.00114	0.00114	0.00114	0.00114
17.984	0.180747	0.159117	0.13859	0.0868414	0.0357941	0.0062244	0.00117063	0.00114004	0.00114	0.00114	0.00114	0.00114	0.00114	0.00114	0.00114	0.00114	0.00114	0.00114	0.00114	0.00114	0.00114
18.037	0.178421	0.156773	0.136283	0.0849338	0.0347715	0.00603022	0.00116907	0.00114004	0.00114	0.00114	0.00114	0.00114	0.00114	0.00114	0.00114	0.00114	0.00114	0.00114	0.00114	0.00114	0.00114
18.091	0.176043	0.154379	0.133939	0.0830034	0.0337421	0.00583566	0.00116751	0.00114004	0.00114	0.00114	0.00114	0.00114	0.00114	0.00114	0.00114	0.00114	0.00114	0.00114	0.00114	0.00114	0.00114
18.145	0.173656	0.151981	0.131586	0.0810806	0.0327248	0.00564452	0.00116599	0.00114004	0.00114	0.00114	0.00114	0.00114	0.00114	0.00114	0.00114	0.00114	0.00114	0.00114	0.00114	0.00114	0.00114
18.199	0.171334	0.149652	0.129314	0.0792338	0.0317581	0.00546478	0.00116459	0.00114004	0.00114	0.00114	0.00114	0.00114	0.00114	0.00114	0.00114	0.00114	0.00114	0.00114	0.00114	0.00114	0.00114
18.252	0.169134	0.147455	0.127175	0.0775086	0.0308689	0.00530328	0.00116337	0.00114004	0.00114	0.00114	0.00114	0.00114	0.00114	0.00114	0.00114	0.00114	0.00114	0.00114	0.00114	0.00114	0.00114
18.306	0.166877	0.145198	0.124982	0.075753	0.0299641	0.00513798	0.00116212	0.00114004	0.00114	0.00114	0.00114	0.00114	0.00114	0.00114	0.00114	0.00114	0.00114	0.00114	0.00114	0.00114	0.00114
18.36	0.164578	0.142907	0.122755	0.0739746	0.0290544	0.00497268	0.00116082	0.00114004	0.00114	0.00114	0.00114	0.00114	0.00114	0.00114	0.00114	0.00114	0.00114	0.00114	0.00114	0.00114	0.00114
18.413	0.162499	0.140839	0.12076	0.0723976	0.0282617	0.00483246	0.0011598	0.00114	0.00114	0.00114	0.00114	0.00114	0.00114	0.00114	0.00114	0.00114	0.00114	0.00114	0.00114	0.00114	0.00114
18.467	0.160387	0.138746	0.118735	0.0708092	0.027466	0.00469224	0.00115877	0.00114	0.00114	0.00114	0.00114	0.00114	0.00114	0.00114	0.00114	0.00114	0.00114	0.00114	0.00114	0.00114	0.00114
18.521	0.158247	0.136625	0.11669	0.0692094	0.0266676	0.00455126	0.00115775	0.00114	0.00114	0.00114	0.00114	0.00114	0.00114	0.00114	0.00114	0.00114	0.00114	0.00114	0.00114	0.00114	0.00114
18.574	0.156218	0.134623	0.114764	0.0677122	0.0259293	0.0044232	0.00115683	0.00114	0.00114	0.00114	0.00114	0.00114	0.00114	0.00114	0.00114	0.00114	0.00114	0.00114	0.00114	0.00114	0.00114
18.628	0.154276	0.132704	0.112925	0.0662948	0.0252369	0.00430426	0.001156	0.00114	0.00114	0.00114	0.00114	0.00114	0.00114	0.00114	0.00114	0.00114	0.00114	0.00114	0.00114	0.00114	0.00114
18.682	0.1523	0.130758	0.111059	0.0648622	0.0245419	0.0041857	0.0011552	0.00114	0.00114	0.00114	0.00114	0.00114	0.00114	0.00114	0.00114	0.00114	0.00114	0.00114	0.00114	0.00114	0.00114
18.735	0.150294	0.128786	0.10917	0.0634182	0.0238435	0.00406638	0.00115436	0.00114	0.00114	0.00114	0.00114	0.00114	0.00114	0.00114	0.00114	0.00114	0.00114	0.00114	0.00114	0.00114	0.00114
18.789	0.148527	0.127049	0.107513	0.0621604	0.0232404	0.0039653	0.00115368	0.00114	0.00114	0.00114	0.00114	0.00114	0.00114	0.00114	0.00114	0.00114	0.00114	0.00114	0.00114	0.00114	0.00114
18.843	0.146764	0.125324	0.105864	0.0609102	0.0226457	0.00386574	0.001153	0.00114	0.00114	0.00114	0.00114	0.00114	0.00114	0.00114	0.00114	0.00114	0.00114	0.00114	0.00114	0.00114	0.00114
18.896	0.144978	0.123572	0.104196	0.0596524	0.0220487	0.00376626	0.00115231	0.00114	0.00114	0.00114	0.00114	0.00114	0.00114	0.00114	0.00114	0.00114	0.00114	0.00114	0.00114	0.00114	0.00114
18.95	0.143222	0.121851	0.102562	0.058425	0.0214692	0.00367008	0.00115167	0.00114	0.00114	0.00114	0.00114	0.00114	0.00114	0.00114	0.00114	0.00114	0.00114	0.00114	0.00114	0.00114	0.00114
19.004	0.141679	0.12035	0.101133	0.0573648	0.0209733	0.00358929	0.00115113	0.00114	0.00114	0.00114	0.00114	0.00114	0.00114	0.00114	0.00114	0.00114	0.00114	0.00114	0.00114	0.00114	0.00114
19.057	0.140121	0.11883	0.099693	0.0562932	0.0204759	0.00350839	0.00115064	0.00114	0.00114	0.00114	0.00114	0.00114	0.00114	0.00114	0.00114	0.00114	0.00114	0.00114	0.00114	0.00114	0.00114
19.111	0.138544	0.117291	0.0982376	0.055214	0.019977	0.00342741	0.00115011	0.00114	0.00114	0.00114	0.00114	0.00114	0.00114	0.00114	0.00114	0.00114	0.00114	0.00114	0.00114	0.00114	0.00114
19.165	0.137131	0.115915	0.0969342	0.0542526	0.0195316	0.00335548	0.00114961	0.00114	0.00114	0.00114	0.00114	0.00114	0.00114	0.00114	0.00114	0.00114	0.00114	0.00114	0.00114	0.00114	0.00114
19.218	0.135827	0.114642	0.0957296	0.0533634	0.0191227	0.00328958	0.0011492	0.00114	0.00114	0.00114	0.00114	0.00114	0.00114	0.00114	0.00114	0.00114	0.00114	0.00114	0.00114	0.00114	0.00114
19.272	0.134509	0.113362	0.0945174	0.0524704	0.0187123	0.00322365	0.00114878	0.00114	0.00114	0.00114	0.00114	0.00114	0.00114	0.00114	0.00114	0.00114	0.00114	0.00114	0.00114	0.00114	0.00114
19.326	0.133179	0.112066	0.0932938	0.0515736	0.0183012	0.00315765	0.00114836	0.00114	0.00114	0.00114	0.00114	0.00114	0.00114	0.00114	0.00114	0.00114	0.00114	0.00114	0.00114	0.00114	0.00114
19.38	0.130716	0.109679	0.091048	0.0499434	0.0175701	0.00304418	0.00114768	0.00114	0.00114	0.00114	0.00114	0.00114	0.00114	0.00114	0.00114	0.00114	0.00114	0.00114	0.00114	0.00114	0.00114
19.433	0.127406	0.10648	0.088046	0.047785	0.0166125	0.00289742	0.0011468	0.00114	0.00114	0.00114	0.00114	0.00114	0.00114	0.00114	0.00114	0.00114	0.00114	0.00114	0.00114	0.00114	0.00114
19.487	0.124009	0.103204	0.0849794	0.0456	0.0156484	0.00275025	0.00114597	0.00114	0.00114	0.00114	0.00114	0.00114	0.00114	0.00114	0.00114	0.00114	0.00114	0.00114	0.00114	0.00114	0.00114
19.541	0.120525	0.0998526	0.081852	0.0433808	0.0146779	0.00260273	0.00114509	0.00114	0.00114	0.00114	0.00114	0.00114	0.00114	0.00114	0.00114	0.00114	0.00114	0.00114	0.00114	0.00114	0.00114
19.594	0.117469	0.0969342	0.0791464	0.0415036	0.0138814	0.00248816	0.00114448	0.00114	0.00114	0.00114	0.00114	0.00114	0.00114	0.00114	0.00114	0.00114	0.00114	0.00114	0.00114	0.00114	0.00114
19.648	0.114429	0.0940386	0.0764674	0.0396606	0.0131092	0.00237857	0.00114395	0.00114	0.00114	0.00114	0.00114	0.00114	0.00114	0.00114	0.00114	0.00114	0.00114	0.00114	0.00114	0.00114	0.00114
19.702	0.111317	0.0910822	0.0737428	0.0377982	0.0123325	0.00226871	0.00114342	0.00114	0.00114	0.00114	0.00114	0.00114	0.00114	0.00114	0.00114	0.00114	0.00114	0.00114	0.00114	0.00114	0.00114
19.755	0.108235	0.0881638	0.07106	0.0359814	0.0115835	0.00216391	0.00114289	0.00114	0.00114	0.00114	0.00114	0.00114	0.00114	0.00114	0.00114	0.00114	0.00114	0.00114	0.00114	0.00114	0.00114
19.809	0.105632	0.0857166	0.0688332	0.0345082	0.0109972	0.00208688	0.00114258	0.00114	0.00114	0.00114	0.00114	0.00114	0.00114	0.00114	0.00114	0.00114	0.00114	0.00114	0.00114	0.00114	0.00114
19.863	0.10298	0.0832314	0.0665722	0.0330216	0.0104086	0.00200967	0.00114228	0.00114	0.00114	0.00114	0.00114	0.00114	0.00114	0.00114	0.00114	0.00114	0.00114	0.00114	0.00114	0.00114	0.00114
19.916	0.100278	0.0807044	0.0642808	0.031521	0.0098173	0.0019323	0.00114194	0.00114	0.00114	0.00114	0.00114	0.00114	0.00114	0.00114	0.00114	0.00114	0.00114	0.00114	0.00114	0.00114	0.00114
19.97	0.0977702	0.0783674	0.062168	0.0301541	0.00928682	0.00186451	0.00114167	0.00114	0.00114	0.00114	0.00114	0.00114	0.00114	0.00114	0.00114	0.00114	0.00114	0.00114	0.00114	0.00114	0.00114
20.024	0.0955168	0.0762812	0.0602908	0.0289556	0.0088312	0.00180853	0.00114148	0.00114	0.00114	0.00114	0.00114	0.00114	0.00114	0.00114	0.00114	0.00114	0.00114	0.00114	0.00114	0.00114	0.00114
20.077	0.093233	0.0741646	0.0583908	0.027748	0.00837406	0.00175241	0.00114129	0.00114	0.00114	0.00114	0.00114	0.00114	0.00114	0.00114	0.00114	0.00114	0.00114	0.00114	0.00114	0.00114	0.00114
20.131	0.0909074	0.0720214	0.056468	0.0265312	0.00791502	0.00169613	0.0011411	0.00114	0.00114	0.00114	0.00114	0.00114	0.00114	0.00114	0.00114	0.00114	0.00114	0.00114	0.00114	0.00114	0.00114
20.185	0.0888972	0.0701746	0.0548226	0.0255094	0.0075392	0.00165197	0.00114095	0.00114	0.00114	0.00114	0.00114	0.00114	0.00114	0.00114	0.00114	0.00114	0.00114	0.00114	0.00114	0.00114	0.00114
20.238	0.0870124	0.0684532	0.053295	0.02457	0.0071991	0.00161302	0.00114084	0.00114	0.00114	0.00114	0.00114	0.00114	0.00114	0.00114	0.00114	0.00114	0.00114	0.00114	0.00114	0.00114	0.00114
20.292	0.0851048	0.066709	0.0517522	0.023625	0.00685824	0.001574	0.00114072	0.00114	0.00114	0.00114	0.00114	0.00114	0.00114	0.00114	0.00114	0.00114	0.00114	0.00114	0.00114	0.00114	0.00114
20.346	0.0834138	0.06517	0.0503918	0.0228015	0.00656526	0.00154128	0.00114065	0.00114	0.00114	0.00114	0.00114	0.00114	0.00114	0.00114	0.00114	0.00114	0.00114	0.00114	0.00114	0.00114	0.00114
20.4	0.081871	0.0637716	0.0491606	0.0220628	0.0063061	0.00151308	0.00114057	0.00114	0.00114	0.00114	0.00114	0.00114	0.00114	0.00114	0.00114	0.00114	0.00114	0.00114	0.00114	0.00114	0.00114
20.453	0.0803092	0.062358	0.0479218	0.0213203	0.0060458	0.00148481	0.00114049	0.00114	0.00114	0.00114	0.00114	0.00114	0.00114	0.00114	0.00114	0.00114	0.00114	0.00114	0.00114	0.00114	0.00114
20.507	0.0787284	0.060933	0.0466678	0.0205713	0.00578436	0.00145631	0.00114042	0.00114	0.00114	0.00114	0.00114	0.00114	0.00114	0.00114	0.00114	0.00114	0.00114	0.00114	0.00114	0.00114	0.00114
20.561	0.0773566	0.0596942	0.0455848	0.0199314	0.00556358	0.00143287	0.00114034	0.00114	0.00114	0.00114	0.00114	0.00114	0.00114	0.00114	0.00114	0.00114	0.00114	0.00114	0.00114	0.00114	0.00114
20.614	0.076209	0.0586682	0.0446918	0.0194096	0.00538726	0.00141485	0.0011403	0.00114	0.00114	0.00114	0.00114	0.00114	0.00114	0.00114	0.00114	0.00114	0.00114	0.00114	0.00114	0.00114	0.00114
20.668	0.0750576	0.0576346	0.043795	0.0188864	0.00521056	0.0013968	0.00114027	0.00114	0.00114	0.00114	0.00114	0.00114	0.00114	0.00114	0.00114	0.00114	0.00114	0.00114	0.00114	0.00114	0.00114
20.722	0.0738948	0.0565934	0.0428906	0.0183612	0.00503386	0.00137872	0.00114023	0.00114	0.00114	0.00114	0.00114	0.00114	0.00114	0.00114	0.00114	0.00114	0.00114	0.00114	0.00114	0.00114	0.00114
20.775	0.0728384	0.055651	0.0420736	0.0178881	0.0048754	0.00136272	0.00114019	0.00114	0.00114	0.00114	0.00114	0.00114	0.00114	0.00114	0.00114	0.00114	0.00114	0.00114	0.00114	0.00114	0.00114
20.829	0.072067	0.054967	0.0414808	0.0175507	0.0047652	0.00135204	0.00114019	0.00114	0.00114	0.00114	0.00114	0.00114	0.00114	0.00114	0.00114	0.00114	0.00114	0.00114	0.00114	0.00114	0.00114
20.883	0.0712918	0.0542754	0.0408842	0.0172125	0.00465462	0.00134136	0.00114015	0.00114	0.00114	0.00114	0.00114	0.00114	0.00114	0.00114	0.00114	0.00114	0.00114	0.00114	0.00114	0.00114	0.00114
20.936	0.070509	0.0535838	0.0402876	0.0168731	0.00454404	0.00133065	0.00114015	0.00114	0.00114	0.00114	0.00114	0.00114	0.00114	0.00114	0.00114	0.00114	0.00114	0.00114	0.00114	0.00114	0.00114
20.99	0.0697262	0.0528884	0.039691	0.0165334	0.00443308	0.00131993	0.00114011	0.00114	0.00114	0.00114	0.00114	0.00114	0.00114	0.00114	0.00114	0.00114	0.00114	0.00114	0.00114	0.00114	0.00114
21.044	0.0692588	0.052478	0.0393376	0.0163358	0.00437	0.00131408	0.00114011	0.00114	0.00114	0.00114	0.00114	0.00114	0.00114	0.00114	0.00114	0.00114	0.00114	0.00114	0.00114	0.00114	0.00114
21.097	0.0688218	0.0520942	0.039007	0.0161523	0.00431186	0.00130868	0.00114011	0.00114	0.00114	0.00114	0.00114	0.00114	0.00114	0.00114	0.00114	0.00114	0.00114	0.00114	0.00114	0.00114	0.00114
21.151	0.0683848	0.0517066	0.0386802	0.0159687	0.00425372	0.00130332	0.00114011	0.00114	0.00114	0.00114	0.00114	0.00114	0.00114	0.00114	0.00114	0.00114	0.00114	0.00114	0.00114	0.00114	0.00114
21.205	0.0679478	0.0513228	0.0383496	0.0157848	0.0041952	0.00129793	0.00114008	0.00114	0.00114	0.00114	0.00114	0.00114	0.00114	0.00114	0.00114	0.00114	0.00114	0.00114	0.00114	0.00114	0.00114
21.258	0.0676628	0.051072	0.0381368	0.0156663	0.00415796	0.00129451	0.00114008	0.00114	0.00114	0.00114	0.00114	0.00114	0.00114	0.00114	0.00114	0.00114	0.00114	0.00114	0.00114	0.00114	0.00114
21.312	0.067526	0.0509542	0.0380342	0.0156104	0.00414048	0.00129299	0.00114008	0.00114	0.00114	0.00114	0.00114	0.00114	0.00114	0.00114	0.00114	0.00114	0.00114	0.00114	0.00114	0.00114	0.00114
21.366	0.067393	0.0508326	0.0379324	0.0155549	0.00412338	0.00129143	0.00114008	0.00114	0.00114	0.00114	0.00114	0.00114	0.00114	0.00114	0.00114	0.00114	0.00114	0.00114	0.00114	0.00114	0.00114
21.419	0.0672562	0.0507148	0.0378305	0.0154991	0.0041059	0.00128991	0.00114008	0.00114	0.00114	0.00114	0.00114	0.00114	0.00114	0.00114	0.00114	0.00114	0.00114	0.00114	0.00114	0.00114	0.00114

## Sheet: PTac
distance from center (mm)	KF (mol/m^3)
	0	1e-05	2e-05	5e-05	0.0001	0.0002	0.0005	0.001	0.002	0.005	0.01	0.02	0.05	0.1	0.2	0.5	1	2	5	10	20
0.053683	1.22512	1.22501	1.22489	1.22459	1.22398	1.22265	1.21725	1.20464	1.17754	1.11857	1.06107	0.999514	0.936586	0.925452	0.955016	1.04063	1.11591	1.18264	1.24765	1.28018	1.30184
0.10737	1.22512	1.22497	1.22489	1.22455	1.22394	1.22261	1.21722	1.2046	1.17754	1.11857	1.06104	0.999476	0.936548	0.925414	0.955016	1.04059	1.11591	1.18264	1.24765	1.28018	1.30184
0.16105	1.22508	1.22497	1.22485	1.22451	1.22394	1.22257	1.21722	1.2046	1.17751	1.11853	1.061	0.999438	0.93651	0.925376	0.954978	1.04059	1.11587	1.18264	1.24765	1.28018	1.3018
0.21473	1.22504	1.22493	1.22482	1.22447	1.2239	1.22254	1.21718	1.20456	1.17747	1.11849	1.06096	0.9994	0.936472	0.9253	0.954902	1.04052	1.11583	1.1826	1.24765	1.28014	1.3018
0.26841	1.22501	1.22485	1.22478	1.22444	1.22383	1.2225	1.2171	1.20449	1.17743	1.11842	1.06092	0.999324	0.936396	0.925262	0.954864	1.04048	1.11579	1.18256	1.24762	1.28014	1.3018
0.3221	1.22493	1.22482	1.2247	1.2244	1.22379	1.22246	1.21706	1.20445	1.17735	1.11838	1.06085	0.999248	0.93632	0.925186	0.954788	1.0404	1.11576	1.18252	1.24758	1.28014	1.3018
0.37578	1.22485	1.22474	1.22463	1.22432	1.22371	1.22238	1.21699	1.20437	1.17728	1.1183	1.06073	0.999172	0.936206	0.925072	0.954712	1.04036	1.11568	1.18248	1.24758	1.28011	1.30177
0.42946	1.22478	1.22466	1.22455	1.22425	1.22364	1.22231	1.21691	1.2043	1.1772	1.11819	1.06066	0.999058	0.93613	0.924996	0.954598	1.04029	1.11564	1.18245	1.24754	1.28011	1.30177
0.48315	1.2247	1.22459	1.22447	1.22413	1.22352	1.22219	1.21684	1.20422	1.17713	1.11811	1.06054	0.998944	0.936016	0.924882	0.954522	1.04021	1.11557	1.18241	1.2475	1.28007	1.30177
0.53683	1.22459	1.22447	1.22436	1.22402	1.22345	1.22208	1.21672	1.20411	1.17701	1.118	1.06043	0.998868	0.93594	0.924844	0.954484	1.04014	1.11549	1.18233	1.24746	1.28003	1.30173
0.59051	1.22447	1.22436	1.22425	1.2239	1.22333	1.222	1.21661	1.20403	1.17694	1.11788	1.06031	0.998754	0.935864	0.924806	0.954446	1.0401	1.11545	1.18229	1.24743	1.28003	1.30173
0.6442	1.22436	1.22425	1.22413	1.22379	1.22318	1.22185	1.21649	1.20392	1.17682	1.11777	1.0602	0.998678	0.935864	0.924806	0.954484	1.0401	1.11545	1.18226	1.24739	1.27999	1.30169
0.69788	1.22421	1.22409	1.22398	1.22368	1.22307	1.22174	1.21638	1.20376	1.17671	1.11766	1.06012	0.99864	0.935902	0.92492	0.954598	1.04017	1.11545	1.18222	1.24735	1.27995	1.30169
0.75156	1.22409	1.22394	1.22387	1.22352	1.22292	1.22159	1.21623	1.20365	1.17656	1.11754	1.06005	0.99864	0.936054	0.925148	0.954826	1.04029	1.11549	1.18222	1.24735	1.27995	1.30165
0.80524	1.2239	1.22379	1.22368	1.22337	1.22276	1.22143	1.21608	1.2035	1.17644	1.11743	1.06001	0.998716	0.936358	0.925528	0.955206	1.04055	1.1156	1.18226	1.24731	1.27992	1.30165
0.85893	1.22375	1.22364	1.22352	1.22322	1.22261	1.22128	1.21592	1.20338	1.17633	1.11735	1.06001	0.998906	0.936814	0.926174	0.955814	1.04093	1.11579	1.18233	1.24731	1.27988	1.30161
0.91261	1.2236	1.22345	1.22337	1.22303	1.22242	1.22109	1.21577	1.20323	1.17621	1.11728	1.06005	0.99921	0.937536	0.927048	0.956688	1.0415	1.1161	1.18245	1.24731	1.27988	1.30161
0.96629	1.22341	1.2233	1.22318	1.22284	1.22227	1.22094	1.21558	1.20308	1.1761	1.11724	1.0602	0.999666	0.938524	0.928264	0.957866	1.04226	1.11652	1.1826	1.24735	1.27988	1.30158
1.02	1.22322	1.22311	1.22299	1.22265	1.22208	1.22075	1.21543	1.20293	1.17599	1.11728	1.06047	1.00035	0.939854	0.929898	0.959424	1.04325	1.11709	1.18283	1.24739	1.27988	1.30158
1.0737	1.22303	1.22292	1.2228	1.22246	1.22189	1.22056	1.21528	1.20281	1.17587	1.11735	1.06085	1.00126	0.941602	0.931988	0.961362	1.04451	1.11773	1.18313	1.24743	1.27984	1.30154
1.1273	1.2225	1.22238	1.22227	1.22197	1.22136	1.22007	1.21478	1.2024	1.17557	1.11728	1.06126	1.00233	0.942096	0.92872	0.949468	1.0108	1.05689	1.07833	1.00514	0.697186	0.0913862
1.181	1.22185	1.22174	1.22162	1.22128	1.22067	1.21934	1.21406	1.20164	1.17469	1.11591	1.05887	0.997234	0.925452	0.88977	0.86564	0.79534	0.611116	0.23031	0.00441028	0.00304004	0.00304
1.2347	1.22117	1.22102	1.2209	1.22056	1.21995	1.21858	1.21319	1.20057	1.17329	1.11306	1.05317	0.98477	0.888478	0.807576	0.68951	0.362946	0.070509	0.00400862	0.00304	0.00304	0.00304
1.2884	1.22041	1.22029	1.22018	1.2198	1.21915	1.21771	1.21212	1.19928	1.17135	1.10873	1.04413	0.964706	0.829236	0.677768	0.433808	0.0663974	0.00425144	0.00304008	0.00304	0.00304	0.00304
1.3421	1.21969	1.21953	1.21938	1.219	1.21828	1.21676	1.21095	1.19768	1.16892	1.10291	1.03155	0.936358	0.745826	0.506578	0.193162	0.0076266	0.00304407	0.00304	0.00304	0.00304	0.00304
1.3958	1.21889	1.21874	1.21858	1.21817	1.21737	1.21573	1.20958	1.19582	1.16592	1.0955	1.01521	0.898966	0.638324	0.323517	0.0603212	0.00319743	0.00304	0.00304	0.00304	0.00304	0.00304
1.4494	1.21809	1.2179	1.21775	1.21725	1.21642	1.21463	1.20806	1.19366	1.16238	1.08646	0.994802	0.851732	0.511974	0.17195	0.0153026	0.0030422	0.00304	0.00304	0.00304	0.00304	0.00304
1.5031	1.21722	1.21703	1.21687	1.21634	1.21539	1.21342	1.20635	1.19119	1.15828	1.0757	0.969988	0.794048	0.379286	0.077064	0.00504336	0.00304	0.00304	0.00304	0.00304	0.00304	0.00304
1.5568	1.21638	1.21615	1.21596	1.21535	1.21433	1.21212	1.20449	1.18841	1.15353	1.06305	0.940348	0.725724	0.256477	0.0303118	0.00328358	0.00304	0.00304	0.00304	0.00304	0.00304	0.00304
1.6105	1.21547	1.21524	1.21501	1.21433	1.21319	1.21076	1.20243	1.18533	1.14821	1.04838	0.90554	0.647634	0.157985	0.0116668	0.00306181	0.00304	0.00304	0.00304	0.00304	0.00304	0.00304
1.6642	1.21452	1.21425	1.21402	1.21326	1.21197	1.20931	1.20019	1.18191	1.14217	1.03159	0.86526	0.562058	0.0897522	0.00548074	0.00304163	0.00304	0.00304	0.00304	0.00304	0.00304	0.00304
1.7179	1.21357	1.21326	1.213	1.21216	1.21072	1.20772	1.1978	1.17811	1.1354	1.01247	0.819128	0.471428	0.0467058	0.00359229	0.00304008	0.00304	0.00304	0.00304	0.00304	0.00304	0.00304
1.7715	1.21258	1.21224	1.21193	1.21098	1.20939	1.20608	1.19514	1.17393	1.12788	0.990888	0.767372	0.382014	0.0237834	0.00316057	0.00304	0.00304	0.00304	0.00304	0.00304	0.00304	0.00304
1.8252	1.21155	1.21117	1.21083	1.20981	1.20798	1.2043	1.19233	1.16934	1.11948	0.966568	0.709916	0.297099	0.011973	0.00305995	0.00304	0.00304	0.00304	0.00304	0.00304	0.00304	0.00304
1.8789	1.21045	1.21007	1.20969	1.20851	1.20654	1.20243	1.18925	1.16432	1.11021	0.939436	0.647862	0.222756	0.0067298	0.00304327	0.00304	0.00304	0.00304	0.00304	0.00304	0.00304	0.00304
1.9326	1.20935	1.20893	1.20851	1.20718	1.20498	1.20046	1.1859	1.15881	1.09995	0.90934	0.581742	0.160003	0.00441066	0.00304038	0.00304	0.00304	0.00304	0.00304	0.00304	0.00304	0.00304
1.9863	1.20821	1.20772	1.20726	1.20582	1.20335	1.19833	1.18233	1.15277	1.08855	0.876014	0.513342	0.110971	0.00351941	0.00304004	0.00304	0.00304	0.00304	0.00304	0.00304	0.00304	0.00304
2.04	1.20703	1.2065	1.20597	1.20437	1.20167	1.19609	1.17846	1.14619	1.07597	0.839686	0.44498	0.0748714	0.00320158	0.00304	0.00304	0.00304	0.00304	0.00304	0.00304	0.00304	0.00304
2.0936	1.20578	1.20521	1.2046	1.20285	1.19985	1.19373	1.17431	1.13894	1.06206	0.800052	0.378024	0.0491226	0.0030902	0.00304	0.00304	0.00304	0.00304	0.00304	0.00304	0.00304	0.00304
2.1473	1.20452	1.20384	1.20323	1.20129	1.19799	1.19122	1.16979	1.13103	1.04667	0.757302	0.314697	0.0316145	0.0030544	0.00304	0.00304	0.00304	0.00304	0.00304	0.00304	0.00304	0.00304
2.201	1.20316	1.20247	1.20175	1.19962	1.19597	1.18853	1.16493	1.12237	1.02965	0.711512	0.256705	0.0201822	0.00304372	0.00304	0.00304	0.00304	0.00304	0.00304	0.00304	0.00304	0.00304
2.2547	1.20179	1.20099	1.20023	1.19787	1.19388	1.18568	1.15968	1.11283	1.01076	0.663442	0.206332	0.0132194	0.00304099	0.00304	0.00304	0.00304	0.00304	0.00304	0.00304	0.00304	0.00304
2.3084	1.20034	1.19947	1.19863	1.19605	1.19168	1.18267	1.15402	1.10238	0.989824	0.612674	0.162188	0.00875558	0.00304019	0.00304	0.00304	0.00304	0.00304	0.00304	0.00304	0.00304	0.00304
2.3621	1.19882	1.19791	1.19696	1.19415	1.18936	1.17948	1.1479	1.09087	0.966492	0.55955	0.125168	0.00613244	0.00304004	0.00304	0.00304	0.00304	0.00304	0.00304	0.00304	0.00304	0.00304
2.4157	1.19727	1.19624	1.19525	1.19217	1.18693	1.1761	1.14125	1.07817	0.940652	0.50597	0.0963566	0.00474278	0.00304	0.00304	0.00304	0.00304	0.00304	0.00304	0.00304	0.00304	0.00304
2.4694	1.19563	1.19453	1.19343	1.19008	1.18435	1.17245	1.13407	1.06411	0.911734	0.451668	0.0740126	0.00400178	0.00304	0.00304	0.00304	0.00304	0.00304	0.00304	0.00304	0.00304	0.00304
2.5231	1.19396	1.19274	1.19153	1.18788	1.18165	1.16861	1.12628	1.04861	0.879548	0.397404	0.0569468	0.00361513	0.00304	0.00304	0.00304	0.00304	0.00304	0.00304	0.00304	0.00304	0.00304
2.5768	1.19278	1.19153	1.19024	1.1864	1.17975	1.16595	1.12077	1.03748	0.856178	0.361171	0.0475608	0.00345789	0.00304	0.00304	0.00304	0.00304	0.00304	0.00304	0.00304	0.00304	0.00304
2.6305	1.19221	1.19088	1.18959	1.18564	1.17884	1.16459	1.118	1.03181	0.84436	0.34425	0.0438178	0.00341213	0.00304	0.00304	0.00304	0.00304	0.00304	0.00304	0.00304	0.00304	0.00304
2.6841	1.1916	1.19027	1.18891	1.18484	1.17785	1.16322	1.11515	1.026	0.83239	0.328008	0.0404358	0.0033722	0.00304	0.00304	0.00304	0.00304	0.00304	0.00304	0.00304	0.00304	0.00304
2.7378	1.19096	1.18959	1.18822	1.18404	1.17686	1.16181	1.11222	1.02007	0.820192	0.312185	0.0373164	0.00333644	0.00304	0.00304	0.00304	0.00304	0.00304	0.00304	0.00304	0.00304	0.00304
2.7915	1.19031	1.18891	1.1875	1.18321	1.17583	1.16037	1.10926	1.01399	0.807804	0.297019	0.0344903	0.00330509	0.00304	0.00304	0.00304	0.00304	0.00304	0.00304	0.00304	0.00304	0.00304
2.8452	1.18967	1.18822	1.18678	1.18237	1.17481	1.15889	1.10622	1.0078	0.795188	0.282275	0.0318767	0.00327689	0.00304	0.00304	0.00304	0.00304	0.00304	0.00304	0.00304	0.00304	0.00304
2.8989	1.18898	1.1875	1.18602	1.1815	1.17374	1.15737	1.1031	1.00141	0.782344	0.267881	0.0294382	0.00325128	0.00304	0.00304	0.00304	0.00304	0.00304	0.00304	0.00304	0.00304	0.00304
2.9526	1.18826	1.18678	1.18526	1.18062	1.17264	1.15585	1.09991	0.994954	0.769462	0.254349	0.0272794	0.00322943	0.00304	0.00304	0.00304	0.00304	0.00304	0.00304	0.00304	0.00304	0.00304
3.0062	1.18758	1.18602	1.18446	1.17971	1.17154	1.15429	1.09668	0.988342	0.75639	0.241205	0.0252715	0.00320959	0.00304	0.00304	0.00304	0.00304	0.00304	0.00304	0.00304	0.00304	0.00304
3.0599	1.18682	1.18526	1.18366	1.1788	1.1704	1.15269	1.09341	0.981616	0.743166	0.228578	0.0234266	0.00319189	0.00304	0.00304	0.00304	0.00304	0.00304	0.00304	0.00304	0.00304	0.00304
3.1136	1.18609	1.18446	1.18283	1.17785	1.16926	1.15106	1.09007	0.974776	0.729866	0.216505	0.0217413	0.00317615	0.00304	0.00304	0.00304	0.00304	0.00304	0.00304	0.00304	0.00304	0.00304
3.1673	1.18533	1.18366	1.18199	1.1769	1.16808	1.14942	1.08669	0.967822	0.716376	0.20485	0.0201795	0.0031619	0.00304	0.00304	0.00304	0.00304	0.00304	0.00304	0.00304	0.00304	0.00304
3.221	1.18454	1.18283	1.18112	1.17591	1.16687	1.14775	1.08323	0.960792	0.702962	0.193929	0.0187838	0.00314959	0.00304	0.00304	0.00304	0.00304	0.00304	0.00304	0.00304	0.00304	0.00304
3.2747	1.18374	1.18203	1.18028	1.17492	1.16565	1.14604	1.07977	0.953648	0.68951	0.183517	0.0175055	0.00313857	0.00304	0.00304	0.00304	0.00304	0.00304	0.00304	0.00304	0.00304	0.00304
3.3283	1.18294	1.18115	1.17937	1.1739	1.16443	1.14433	1.0762	0.946352	0.675792	0.173299	0.0162864	0.00312824	0.00304	0.00304	0.00304	0.00304	0.00304	0.00304	0.00304	0.00304	0.00304
3.382	1.18214	1.18032	1.17849	1.17287	1.16318	1.14262	1.07263	0.939056	0.66234	0.163943	0.0152243	0.00311957	0.00304	0.00304	0.00304	0.00304	0.00304	0.00304	0.00304	0.00304	0.00304
3.4357	1.18131	1.17944	1.17754	1.17184	1.16193	1.14084	1.06898	0.931608	0.648774	0.154896	0.0142272	0.00311155	0.00304	0.00304	0.00304	0.00304	0.00304	0.00304	0.00304	0.00304	0.00304
3.4894	1.18043	1.17853	1.17663	1.17078	1.16063	1.13905	1.06533	0.924084	0.635246	0.146281	0.0133095	0.0031043	0.00304	0.00304	0.00304	0.00304	0.00304	0.00304	0.00304	0.00304	0.00304
3.5431	1.17956	1.17762	1.17568	1.16972	1.15934	1.13723	1.06157	0.916484	0.62168	0.138088	0.0124648	0.0030978	0.00304	0.00304	0.00304	0.00304	0.00304	0.00304	0.00304	0.00304	0.00304
3.5968	1.17868	1.17671	1.17473	1.16861	1.15801	1.1354	1.05781	0.908808	0.608228	0.130378	0.011696	0.00309202	0.00304	0.00304	0.00304	0.00304	0.00304	0.00304	0.00304	0.00304	0.00304
3.6504	1.17781	1.1758	1.17374	1.16751	1.15668	1.13354	1.05401	0.901056	0.594776	0.123017	0.0109831	0.00308674	0.00304	0.00304	0.00304	0.00304	0.00304	0.00304	0.00304	0.00304	0.00304
3.7041	1.1769	1.17485	1.17276	1.16637	1.15531	1.13168	1.05017	0.893266	0.581628	0.116196	0.0103455	0.00308214	0.00304	0.00304	0.00304	0.00304	0.00304	0.00304	0.00304	0.00304	0.00304
3.7578	1.17595	1.17386	1.17173	1.16523	1.15395	1.12978	1.04625	0.885324	0.568214	0.109493	0.00973066	0.00307777	0.00304	0.00304	0.00304	0.00304	0.00304	0.00304	0.00304	0.00304	0.00304
3.8115	1.17504	1.17287	1.1707	1.16409	1.15258	1.12784	1.0423	0.877382	0.555028	0.10325	0.00917624	0.0030739	0.00304	0.00304	0.00304	0.00304	0.00304	0.00304	0.00304	0.00304	0.00304
3.8652	1.17409	1.17188	1.16968	1.16291	1.15113	1.1259	1.03827	0.86925	0.541804	0.0972268	0.00865374	0.00307032	0.00304	0.00304	0.00304	0.00304	0.00304	0.00304	0.00304	0.00304	0.00304
3.9189	1.1731	1.17086	1.16861	1.1617	1.14973	1.12393	1.03425	0.861194	0.528846	0.0916408	0.00818368	0.00306717	0.00304	0.00304	0.00304	0.00304	0.00304	0.00304	0.00304	0.00304	0.00304
3.9725	1.17211	1.16983	1.16755	1.16052	1.14825	1.12191	1.03014	0.852986	0.515964	0.0863056	0.0077444	0.00306424	0.00304	0.00304	0.00304	0.00304	0.00304	0.00304	0.00304	0.00304	0.00304
4.0262	1.17112	1.1688	1.16645	1.15927	1.1468	1.1199	1.02604	0.844816	0.50331	0.0813314	0.00734692	0.0030617	0.00304	0.00304	0.00304	0.00304	0.00304	0.00304	0.00304	0.00304	0.00304
4.0799	1.1701	1.16774	1.16535	1.15805	1.14528	1.11785	1.02186	0.836494	0.490618	0.0764978	0.00696768	0.00305927	0.00304	0.00304	0.00304	0.00304	0.00304	0.00304	0.00304	0.00304	0.00304
4.1336	1.16907	1.16668	1.16424	1.15676	1.1438	1.11576	1.01764	0.828134	0.47804	0.071915	0.0066158	0.00305706	0.00304	0.00304	0.00304	0.00304	0.00304	0.00304	0.00304	0.00304	0.00304
4.1873	1.16801	1.16557	1.1631	1.1555	1.14228	1.11367	1.01342	0.819812	0.465842	0.0677008	0.00630116	0.00305512	0.00304	0.00304	0.00304	0.00304	0.00304	0.00304	0.00304	0.00304	0.00304
4.241	1.16694	1.16447	1.16193	1.15421	1.14072	1.11154	1.00905	0.811224	0.453302	0.0634638	0.00598842	0.00305322	0.00304	0.00304	0.00304	0.00304	0.00304	0.00304	0.00304	0.00304	0.00304
4.2946	1.16588	1.16333	1.16079	1.15292	1.13916	1.10945	1.00483	0.803016	0.441674	0.0597626	0.00572432	0.00305167	0.00304	0.00304	0.00304	0.00304	0.00304	0.00304	0.00304	0.00304	0.00304
4.3483	1.16481	1.16223	1.15961	1.15159	1.13761	1.10728	1.00046	0.794466	0.429704	0.056031	0.00546098	0.00305011	0.00304	0.00304	0.00304	0.00304	0.00304	0.00304	0.00304	0.00304	0.00304
4.402	1.16371	1.16109	1.15843	1.15026	1.13601	1.10515	0.996132	0.786106	0.418228	0.0526186	0.00522614	0.00304878	0.00304	0.00304	0.00304	0.00304	0.00304	0.00304	0.00304	0.00304	0.00304
4.4557	1.16261	1.15991	1.15721	1.14893	1.13441	1.10299	0.991762	0.77767	0.406828	0.049343	0.0050046	0.00304752	0.00304	0.00304	0.00304	0.00304	0.00304	0.00304	0.00304	0.00304	0.00304
4.5094	1.16147	1.15877	1.156	1.14756	1.13282	1.10075	0.987278	0.769044	0.395276	0.046113	0.00478952	0.00304631	0.00304	0.00304	0.00304	0.00304	0.00304	0.00304	0.00304	0.00304	0.00304
4.5631	1.16041	1.15763	1.15486	1.14627	1.13126	1.09866	0.983136	0.761216	0.38513	0.0434036	0.00461206	0.00304532	0.00304	0.00304	0.00304	0.00304	0.00304	0.00304	0.00304	0.00304	0.00304
4.6167	1.1593	1.15649	1.15368	1.14494	1.1297	1.09657	0.978994	0.753388	0.375189	0.0408196	0.00444562	0.00304445	0.00304	0.00304	0.00304	0.00304	0.00304	0.00304	0.00304	0.00304	0.00304
4.6704	1.1582	1.15535	1.1525	1.14365	1.12814	1.09448	0.974776	0.745446	0.365131	0.0382736	0.00428412	0.00304357	0.00304	0.00304	0.00304	0.00304	0.00304	0.00304	0.00304	0.00304	0.00304
4.7241	1.1571	1.15421	1.15129	1.14232	1.12655	1.09231	0.970444	0.737314	0.354966	0.0357641	0.00412794	0.00304277	0.00304	0.00304	0.00304	0.00304	0.00304	0.00304	0.00304	0.00304	0.00304
4.7778	1.15387	1.15087	1.14779	1.1384	1.12195	1.08612	0.958322	0.715274	0.329399	0.0304201	0.00385738	0.00304182	0.00304	0.00304	0.00304	0.00304	0.00304	0.00304	0.00304	0.00304	0.00304
4.8315	1.15026	1.14711	1.14391	1.13407	1.11682	1.07912	0.944528	0.690194	0.301256	0.024963	0.00359537	0.00304095	0.00304	0.00304	0.00304	0.00304	0.00304	0.00304	0.00304	0.00304	0.00304
4.8851	1.14654	1.14323	1.13989	1.12959	1.11146	1.07183	0.92986	0.663556	0.27246	0.0198026	0.00336224	0.00304027	0.00304	0.00304	0.00304	0.00304	0.00304	0.00304	0.00304	0.00304	0.00304
4.9388	1.14277	1.13932	1.13582	1.12499	1.10599	1.06438	0.915116	0.63783	0.247403	0.0162769	0.00324531	0.00304008	0.00304	0.00304	0.00304	0.00304	0.00304	0.00304	0.00304	0.00304	0.00304
4.9925	1.1389	1.13529	1.1316	1.12028	1.10037	1.05667	0.899878	0.611952	0.224135	0.0135603	0.00317897	0.00304004	0.00304	0.00304	0.00304	0.00304	0.00304	0.00304	0.00304	0.00304	0.00304
5.0462	1.13491	1.13115	1.12727	1.11541	1.09448	1.04857	0.883728	0.584706	0.200651	0.0110059	0.00312007	0.00304	0.00304	0.00304	0.00304	0.00304	0.00304	0.00304	0.00304	0.00304	0.00304
5.0999	1.1308	1.12681	1.12279	1.11032	1.0884	1.04017	0.867046	0.557422	0.179185	0.00906338	0.00308423	0.00304	0.00304	0.00304	0.00304	0.00304	0.00304	0.00304	0.00304	0.00304	0.00304
5.1536	1.12655	1.12241	1.11815	1.10508	1.08205	1.03143	0.849908	0.530784	0.160489	0.00778316	0.00306998	0.00304	0.00304	0.00304	0.00304	0.00304	0.00304	0.00304	0.00304	0.00304	0.00304
5.2072	1.12214	1.11777	1.11336	1.09964	1.07548	1.02224	0.831744	0.502892	0.14185	0.00658502	0.00305729	0.00304	0.00304	0.00304	0.00304	0.00304	0.00304	0.00304	0.00304	0.00304	0.00304
5.2609	1.11762	1.11306	1.10838	1.09402	1.0686	1.01266	0.812744	0.474316	0.123964	0.0055461	0.00304764	0.00304	0.00304	0.00304	0.00304	0.00304	0.00304	0.00304	0.00304	0.00304	0.00304
5.3146	1.11302	1.10823	1.10337	1.08828	1.06168	1.00301	0.7942	0.44859	0.110124	0.00498142	0.00304494	0.00304	0.00304	0.00304	0.00304	0.00304	0.00304	0.00304	0.00304	0.00304	0.00304
5.3683	1.10831	1.10329	1.09816	1.08235	1.05442	0.992864	0.77463	0.421914	0.0964744	0.00445588	0.00304258	0.00304	0.00304	0.00304	0.00304	0.00304	0.00304	0.00304	0.00304	0.00304	0.00304
5.422	1.10341	1.09812	1.09277	1.0762	1.0469	0.982338	0.754642	0.396226	0.0847324	0.0040945	0.00304144	0.00304	0.00304	0.00304	0.00304	0.00304	0.00304	0.00304	0.00304	0.00304	0.00304
5.4757	1.09835	1.09284	1.08722	1.06985	1.03915	0.97147	0.734312	0.371507	0.0745408	0.00384142	0.00304091	0.00304	0.00304	0.00304	0.00304	0.00304	0.00304	0.00304	0.00304	0.00304	0.00304
5.5293	1.09311	1.08733	1.08144	1.0632	1.03102	0.959994	0.71288	0.346081	0.0645734	0.00360726	0.00304046	0.00304	0.00304	0.00304	0.00304	0.00304	0.00304	0.00304	0.00304	0.00304	0.00304
5.583	1.08767	1.08163	1.07544	1.05632	1.0225	0.948024	0.690574	0.320731	0.0553812	0.00341768	0.00304015	0.00304	0.00304	0.00304	0.00304	0.00304	0.00304	0.00304	0.00304	0.00304	0.00304
5.6367	1.08209	1.07574	1.06924	1.04922	1.01376	0.93575	0.669028	0.299007	0.0489554	0.0033367	0.00304011	0.00304	0.00304	0.00304	0.00304	0.00304	0.00304	0.00304	0.00304	0.00304	0.00304
5.6904	1.07624	1.06959	1.06278	1.04177	1.00457	0.92283	0.646266	0.276636	0.0426094	0.00326006	0.00304008	0.00304	0.00304	0.00304	0.00304	0.00304	0.00304	0.00304	0.00304	0.00304	0.00304
5.7441	1.07019	1.0632	1.05606	1.03398	0.994916	0.909188	0.622326	0.253912	0.0364652	0.0031898	0.00304004	0.00304	0.00304	0.00304	0.00304	0.00304	0.00304	0.00304	0.00304	0.00304	0.00304
5.7978	1.06389	1.05655	1.04907	1.02589	0.984846	0.894862	0.59736	0.231234	0.0307032	0.00312995	0.00304	0.00304	0.00304	0.00304	0.00304	0.00304	0.00304	0.00304	0.00304	0.00304	0.00304
5.8514	1.05731	1.04964	1.04177	1.01745	0.974396	0.88027	0.573724	0.21272	0.027021	0.00310939	0.00304	0.00304	0.00304	0.00304	0.00304	0.00304	0.00304	0.00304	0.00304	0.00304	0.00304
5.9051	1.05047	1.04242	1.03417	1.00863	0.963452	0.864842	0.548986	0.1941	0.0234631	0.00309027	0.00304	0.00304	0.00304	0.00304	0.00304	0.00304	0.00304	0.00304	0.00304	0.00304	0.00304
5.9588	1.0434	1.03489	1.02623	0.9994	0.951938	0.848616	0.523146	0.175427	0.0200435	0.00307291	0.00304	0.00304	0.00304	0.00304	0.00304	0.00304	0.00304	0.00304	0.00304	0.00304	0.00304
6.0125	1.03596	1.02703	1.01794	0.98971	0.939854	0.831554	0.49685	0.157723	0.0171061	0.00306067	0.00304	0.00304	0.00304	0.00304	0.00304	0.00304	0.00304	0.00304	0.00304	0.00304	0.00304
6.0662	1.02817	1.01878	1.0092	0.979564	0.927162	0.813808	0.470858	0.142067	0.014953	0.00305573	0.00304	0.00304	0.00304	0.00304	0.00304	0.00304	0.00304	0.00304	0.00304	0.00304	0.00304
6.1199	1.02003	1.01015	1.00008	0.968886	0.913786	0.795074	0.44384	0.126513	0.0128911	0.00305113	0.00304	0.00304	0.00304	0.00304	0.00304	0.00304	0.00304	0.00304	0.00304	0.00304	0.00304
6.1735	1.01152	1.00115	0.990546	0.957714	0.899726	0.775238	0.415796	0.111116	0.0109299	0.00304703	0.00304	0.00304	0.00304	0.00304	0.00304	0.00304	0.00304	0.00304	0.00304	0.00304	0.00304
6.2272	1.00639	0.995676	0.98477	0.950912	0.891214	0.763306	0.399456	0.102737	0.00994574	0.00304528	0.00304	0.00304	0.00304	0.00304	0.00304	0.00304	0.00304	0.00304	0.00304	0.00304	0.00304
6.2809	1.00343	0.99256	0.981464	0.947036	0.88635	0.75658	0.390754	0.0986366	0.00952546	0.00304483	0.00304	0.00304	0.00304	0.00304	0.00304	0.00304	0.00304	0.00304	0.00304	0.00304	0.00304
6.3346	1.00046	0.989406	0.97812	0.943122	0.881448	0.749778	0.381938	0.0945592	0.00911202	0.00304437	0.00304	0.00304	0.00304	0.00304	0.00304	0.00304	0.00304	0.00304	0.00304	0.00304	0.00304
6.3883	0.997424	0.986176	0.9747	0.939094	0.876432	0.742824	0.373023	0.0904856	0.00870238	0.00304391	0.00304	0.00304	0.00304	0.00304	0.00304	0.00304	0.00304	0.00304	0.00304	0.00304	0.00304
6.442	0.994308	0.982908	0.971242	0.935066	0.871378	0.73587	0.36445	0.0867616	0.0083486	0.00304357	0.00304	0.00304	0.00304	0.00304	0.00304	0.00304	0.00304	0.00304	0.00304	0.00304	0.00304
6.4956	0.991154	0.979564	0.967708	0.930924	0.866248	0.72884	0.355824	0.0830718	0.00800204	0.00304323	0.00304	0.00304	0.00304	0.00304	0.00304	0.00304	0.00304	0.00304	0.00304	0.00304	0.00304
6.5493	0.987962	0.976182	0.964136	0.926744	0.861042	0.721696	0.347119	0.0794124	0.00766156	0.00304289	0.00304	0.00304	0.00304	0.00304	0.00304	0.00304	0.00304	0.00304	0.00304	0.00304	0.00304
6.603	0.984732	0.972762	0.960488	0.922526	0.855722	0.714438	0.338443	0.0758442	0.00733666	0.00304258	0.00304	0.00304	0.00304	0.00304	0.00304	0.00304	0.00304	0.00304	0.00304	0.00304	0.00304
6.6567	0.981502	0.969304	0.95684	0.91827	0.850478	0.70737	0.330326	0.0727168	0.00707294	0.00304236	0.00304	0.00304	0.00304	0.00304	0.00304	0.00304	0.00304	0.00304	0.00304	0.00304	0.00304
6.7104	0.978196	0.965808	0.953154	0.913976	0.84512	0.70015	0.322149	0.0696122	0.0068134	0.00304217	0.00304	0.00304	0.00304	0.00304	0.00304	0.00304	0.00304	0.00304	0.00304	0.00304	0.00304
6.7641	0.974852	0.962236	0.949392	0.909568	0.839686	0.692816	0.31391	0.0665342	0.00655804	0.00304194	0.00304	0.00304	0.00304	0.00304	0.00304	0.00304	0.00304	0.00304	0.00304	0.00304	0.00304
6.8177	0.971432	0.958664	0.945592	0.90516	0.834214	0.685406	0.305756	0.063555	0.00631636	0.00304175	0.00304	0.00304	0.00304	0.00304	0.00304	0.00304	0.00304	0.00304	0.00304	0.00304	0.00304
6.8714	0.96805	0.955092	0.94183	0.900752	0.82878	0.678224	0.298072	0.060876	0.00610964	0.0030416	0.00304	0.00304	0.00304	0.00304	0.00304	0.00304	0.00304	0.00304	0.00304	0.00304	0.00304
6.9251	0.96463	0.951444	0.937992	0.896306	0.823308	0.67089	0.290343	0.058216	0.00590596	0.00304144	0.00304	0.00304	0.00304	0.00304	0.00304	0.00304	0.00304	0.00304	0.00304	0.00304	0.00304
6.9788	0.961134	0.947758	0.934078	0.891784	0.817684	0.663442	0.282568	0.0555826	0.00570608	0.00304129	0.00304	0.00304	0.00304	0.00304	0.00304	0.00304	0.00304	0.00304	0.00304	0.00304	0.00304
7.0325	0.957638	0.944072	0.930202	0.887262	0.812136	0.656146	0.275147	0.053162	0.00552976	0.00304118	0.00304	0.00304	0.00304	0.00304	0.00304	0.00304	0.00304	0.00304	0.00304	0.00304	0.00304
7.0862	0.95418	0.940386	0.926326	0.882778	0.806626	0.648926	0.268044	0.0509314	0.00537358	0.00304106	0.00304	0.00304	0.00304	0.00304	0.00304	0.00304	0.00304	0.00304	0.00304	0.00304	0.00304
7.1398	0.950646	0.936662	0.922374	0.878218	0.80104	0.64163	0.260919	0.0487274	0.00522006	0.00304095	0.00304	0.00304	0.00304	0.00304	0.00304	0.00304	0.00304	0.00304	0.00304	0.00304	0.00304
7.1935	0.947074	0.932862	0.918384	0.873582	0.795378	0.634258	0.253813	0.0465614	0.0050711	0.00304087	0.00304	0.00304	0.00304	0.00304	0.00304	0.00304	0.00304	0.00304	0.00304	0.00304	0.00304
7.2472	0.94354	0.929138	0.91447	0.86906	0.789868	0.627152	0.247217	0.0446424	0.0049457	0.0030408	0.00304	0.00304	0.00304	0.00304	0.00304	0.00304	0.00304	0.00304	0.00304	0.00304	0.00304
7.3009	0.940006	0.925376	0.91048	0.864462	0.784282	0.620008	0.240711	0.0427918	0.00482638	0.00304072	0.00304	0.00304	0.00304	0.00304	0.00304	0.00304	0.00304	0.00304	0.00304	0.00304	0.00304
7.3546	0.936358	0.921538	0.906452	0.859788	0.778582	0.612674	0.234076	0.0409108	0.00470478	0.00304065	0.00304	0.00304	0.00304	0.00304	0.00304	0.00304	0.00304	0.00304	0.00304	0.00304	0.00304
7.4082	0.93271	0.9177	0.902424	0.855114	0.77292	0.605454	0.227711	0.039159	0.00459534	0.00304057	0.00304	0.00304	0.00304	0.00304	0.00304	0.00304	0.00304	0.00304	0.00304	0.00304	0.00304
7.4619	0.9291	0.9139	0.898396	0.850516	0.767334	0.598424	0.221696	0.0375683	0.0044992	0.00304053	0.00304	0.00304	0.00304	0.00304	0.00304	0.00304	0.00304	0.00304	0.00304	0.00304	0.00304
7.5156	0.925452	0.910024	0.89433	0.845842	0.761672	0.59128	0.215631	0.0359773	0.00440344	0.00304049	0.00304	0.00304	0.00304	0.00304	0.00304	0.00304	0.00304	0.00304	0.00304	0.00304	0.00304
7.5693	0.921728	0.90611	0.890188	0.841054	0.755896	0.584022	0.209547	0.0343987	0.0043092	0.00304042	0.00304	0.00304	0.00304	0.00304	0.00304	0.00304	0.00304	0.00304	0.00304	0.00304	0.00304
7.623	0.91808	0.902272	0.88616	0.836456	0.750386	0.577144	0.204049	0.0330448	0.00423206	0.00304038	0.00304	0.00304	0.00304	0.00304	0.00304	0.00304	0.00304	0.00304	0.00304	0.00304	0.00304
7.6767	0.914394	0.898396	0.882056	0.831782	0.744762	0.570228	0.198554	0.0317072	0.00415682	0.00304034	0.00304	0.00304	0.00304	0.00304	0.00304	0.00304	0.00304	0.00304	0.00304	0.00304	0.00304
7.7303	0.91067	0.894444	0.877952	0.827032	0.739062	0.563198	0.193051	0.0303829	0.00408272	0.0030403	0.00304	0.00304	0.00304	0.00304	0.00304	0.00304	0.00304	0.00304	0.00304	0.00304	0.00304
7.784	0.906908	0.890492	0.873772	0.822282	0.7334	0.556206	0.187709	0.0291236	0.00401356	0.0030403	0.00304	0.00304	0.00304	0.00304	0.00304	0.00304	0.00304	0.00304	0.00304	0.00304	0.00304
7.8377	0.903222	0.886616	0.869706	0.817608	0.727852	0.54948	0.1827	0.0279798	0.00395238	0.00304027	0.00304	0.00304	0.00304	0.00304	0.00304	0.00304	0.00304	0.00304	0.00304	0.00304	0.00304
7.8914	0.89946	0.882664	0.865564	0.812896	0.722228	0.542678	0.177692	0.0268481	0.00389272	0.00304023	0.00304	0.00304	0.00304	0.00304	0.00304	0.00304	0.00304	0.00304	0.00304	0.00304	0.00304
7.9451	0.89566	0.878674	0.861346	0.808108	0.716528	0.5358	0.172683	0.0257283	0.00383344	0.00304023	0.00304	0.00304	0.00304	0.00304	0.00304	0.00304	0.00304	0.00304	0.00304	0.00304	0.00304
7.9988	0.891974	0.874798	0.85728	0.803472	0.711056	0.529264	0.168066	0.024727	0.00378233	0.00304019	0.00304	0.00304	0.00304	0.00304	0.00304	0.00304	0.00304	0.00304	0.00304	0.00304	0.00304
8.0524	0.888326	0.87096	0.85329	0.79895	0.705698	0.522918	0.1637	0.0238047	0.00373608	0.00304015	0.00304	0.00304	0.00304	0.00304	0.00304	0.00304	0.00304	0.00304	0.00304	0.00304	0.00304
8.1061	0.884678	0.867084	0.849224	0.794352	0.700264	0.516496	0.159338	0.0228916	0.00369064	0.00304015	0.00304	0.00304	0.00304	0.00304	0.00304	0.00304	0.00304	0.00304	0.00304	0.00304	0.00304
8.1598	0.880916	0.86317	0.84512	0.789678	0.694792	0.509998	0.154983	0.0219898	0.00364606	0.00304011	0.00304	0.00304	0.00304	0.00304	0.00304	0.00304	0.00304	0.00304	0.00304	0.00304	0.00304
8.2135	0.877382	0.859446	0.841244	0.78527	0.689624	0.504032	0.151088	0.0212051	0.0036081	0.00304011	0.00304	0.00304	0.00304	0.00304	0.00304	0.00304	0.00304	0.00304	0.00304	0.00304	0.00304
8.2672	0.873772	0.855684	0.837292	0.780824	0.684418	0.49799	0.147201	0.020428	0.00357078	0.00304011	0.00304	0.00304	0.00304	0.00304	0.00304	0.00304	0.00304	0.00304	0.00304	0.00304	0.00304
8.3209	0.870124	0.851846	0.833302	0.776302	0.679174	0.491872	0.143313	0.0196589	0.00353411	0.00304008	0.00304	0.00304	0.00304	0.00304	0.00304	0.00304	0.00304	0.00304	0.00304	0.00304	0.00304
8.3745	0.8664	0.847932	0.829198	0.771666	0.67374	0.48564	0.139392	0.0188906	0.00349782	0.00304008	0.00304	0.00304	0.00304	0.00304	0.00304	0.00304	0.00304	0.00304	0.00304	0.00304	0.00304
8.4282	0.855912	0.83695	0.817722	0.758822	0.658996	0.46911	0.129759	0.0171581	0.00342448	0.00304004	0.00304	0.00304	0.00304	0.00304	0.00304	0.00304	0.00304	0.00304	0.00304	0.00304	0.00304
8.4819	0.845044	0.825588	0.805866	0.74556	0.64372	0.452124	0.120183	0.0154751	0.0033546	0.00304004	0.00304	0.00304	0.00304	0.00304	0.00304	0.00304	0.00304	0.00304	0.00304	0.00304	0.00304
8.5356	0.833758	0.813808	0.793554	0.731804	0.627988	0.434758	0.110675	0.0138457	0.00328848	0.00304004	0.00304	0.00304	0.00304	0.00304	0.00304	0.00304	0.00304	0.00304	0.00304	0.00304	0.00304
8.5893	0.82232	0.801838	0.78109	0.717934	0.612218	0.41781	0.102053	0.0124807	0.00323931	0.00304	0.00304	0.00304	0.00304	0.00304	0.00304	0.00304	0.00304	0.00304	0.00304	0.00304	0.00304
8.643	0.810692	0.789678	0.768436	0.703912	0.596486	0.401242	0.0941868	0.0113327	0.00320329	0.00304	0.00304	0.00304	0.00304	0.00304	0.00304	0.00304	0.00304	0.00304	0.00304	0.00304	0.00304
8.6966	0.798646	0.7771	0.755364	0.689396	0.580222	0.384332	0.086412	0.0102231	0.00316924	0.00304	0.00304	0.00304	0.00304	0.00304	0.00304	0.00304	0.00304	0.00304	0.00304	0.00304	0.00304
8.7503	0.78622	0.76418	0.741912	0.674538	0.563654	0.367293	0.0788842	0.00918384	0.00313857	0.00304	0.00304	0.00304	0.00304	0.00304	0.00304	0.00304	0.00304	0.00304	0.00304	0.00304	0.00304
8.804	0.774288	0.751754	0.728992	0.66044	0.548226	0.352104	0.072922	0.00846716	0.00312178	0.00304	0.00304	0.00304	0.00304	0.00304	0.00304	0.00304	0.00304	0.00304	0.00304	0.00304	0.00304
8.8577	0.761938	0.73891	0.715692	0.645886	0.53238	0.336676	0.0670434	0.00777328	0.00310585	0.00304	0.00304	0.00304	0.00304	0.00304	0.00304	0.00304	0.00304	0.00304	0.00304	0.00304	0.00304
8.9114	0.749208	0.725648	0.701936	0.630876	0.516116	0.32102	0.0612522	0.0071041	0.00309084	0.00304	0.00304	0.00304	0.00304	0.00304	0.00304	0.00304	0.00304	0.00304	0.00304	0.00304	0.00304
8.9651	0.73625	0.712196	0.688028	0.615828	0.499928	0.305904	0.0560614	0.00655006	0.0030799	0.00304	0.00304	0.00304	0.00304	0.00304	0.00304	0.00304	0.00304	0.00304	0.00304	0.00304	0.00304
9.0187	0.723102	0.698554	0.673968	0.600666	0.483892	0.291274	0.0513836	0.00608874	0.00307203	0.00304	0.00304	0.00304	0.00304	0.00304	0.00304	0.00304	0.00304	0.00304	0.00304	0.00304	0.00304
9.0724	0.709498	0.684494	0.659452	0.585048	0.467438	0.27648	0.0467894	0.00564452	0.00306462	0.00304	0.00304	0.00304	0.00304	0.00304	0.00304	0.00304	0.00304	0.00304	0.00304	0.00304	0.00304
9.1261	0.695742	0.670282	0.644784	0.569392	0.451136	0.262208	0.042636	0.0052668	0.00305889	0.00304	0.00304	0.00304	0.00304	0.00304	0.00304	0.00304	0.00304	0.00304	0.00304	0.00304	0.00304
9.1798	0.682024	0.656108	0.630268	0.554002	0.435366	0.248908	0.039121	0.00498066	0.00305528	0.00304	0.00304	0.00304	0.00304	0.00304	0.00304	0.00304	0.00304	0.00304	0.00304	0.00304	0.00304
9.2335	0.667888	0.641516	0.615296	0.538194	0.419254	0.235516	0.0356729	0.0047044	0.00305189	0.00304	0.00304	0.00304	0.00304	0.00304	0.00304	0.00304	0.00304	0.00304	0.00304	0.00304	0.00304
9.2872	0.653258	0.626468	0.59983	0.52193	0.402838	0.222026	0.0323019	0.0044403	0.00304874	0.00304	0.00304	0.00304	0.00304	0.00304	0.00304	0.00304	0.00304	0.00304	0.00304	0.00304	0.00304
9.3408	0.638666	0.611458	0.584516	0.50597	0.387068	0.209688	0.0295697	0.004256	0.00304707	0.00304	0.00304	0.00304	0.00304	0.00304	0.00304	0.00304	0.00304	0.00304	0.00304	0.00304	0.00304
9.3945	0.623542	0.595992	0.568708	0.489592	0.370941	0.197247	0.0268785	0.00407664	0.00304547	0.00304	0.00304	0.00304	0.00304	0.00304	0.00304	0.00304	0.00304	0.00304	0.00304	0.00304	0.00304
9.4482	0.608	0.580032	0.552444	0.472758	0.354536	0.184775	0.024255	0.00390488	0.00304399	0.00304	0.00304	0.00304	0.00304	0.00304	0.00304	0.00304	0.00304	0.00304	0.00304	0.00304	0.00304
9.5019	0.592268	0.563996	0.536104	0.456114	0.338645	0.173215	0.0220769	0.00377994	0.00304312	0.00304	0.00304	0.00304	0.00304	0.00304	0.00304	0.00304	0.00304	0.00304	0.00304	0.00304	0.00304
9.5556	0.576194	0.54758	0.519498	0.43928	0.322776	0.161979	0.0200811	0.00367281	0.00304247	0.00304	0.00304	0.00304	0.00304	0.00304	0.00304	0.00304	0.00304	0.00304	0.00304	0.00304	0.00304
9.6092	0.559626	0.530746	0.502436	0.422066	0.306679	0.150761	0.0181393	0.00357018	0.00304186	0.00304	0.00304	0.00304	0.00304	0.00304	0.00304	0.00304	0.00304	0.00304	0.00304	0.00304	0.00304
9.6629	0.542678	0.513494	0.485032	0.404624	0.290605	0.13984	0.0163457	0.0034805	0.00304137	0.00304	0.00304	0.00304	0.00304	0.00304	0.00304	0.00304	0.00304	0.00304	0.00304	0.00304	0.00304
9.7166	0.525464	0.49609	0.467476	0.387258	0.274877	0.129561	0.0148078	0.00341289	0.0030411	0.00304	0.00304	0.00304	0.00304	0.00304	0.00304	0.00304	0.00304	0.00304	0.00304	0.00304	0.00304
9.7703	0.507756	0.478192	0.449502	0.369501	0.258978	0.119347	0.0133175	0.00334829	0.00304084	0.00304	0.00304	0.00304	0.00304	0.00304	0.00304	0.00304	0.00304	0.00304	0.00304	0.00304	0.00304
9.824	0.489516	0.4598	0.431034	0.351409	0.242926	0.109216	0.0118784	0.00328704	0.00304061	0.00304	0.00304	0.00304	0.00304	0.00304	0.00304	0.00304	0.00304	0.00304	0.00304	0.00304	0.00304
9.8777	0.481194	0.45144	0.422674	0.343281	0.235836	0.104872	0.0113031	0.0032645	0.00304053	0.00304	0.00304	0.00304	0.00304	0.00304	0.00304	0.00304	0.00304	0.00304	0.00304	0.00304	0.00304
9.9313	0.475228	0.445436	0.41667	0.337501	0.230839	0.101878	0.0109261	0.00325071	0.00304046	0.00304	0.00304	0.00304	0.00304	0.00304	0.00304	0.00304	0.00304	0.00304	0.00304	0.00304	0.00304
9.985	0.469224	0.439356	0.410628	0.331687	0.225834	0.0988912	0.0105534	0.00323711	0.00304042	0.00304	0.00304	0.00304	0.00304	0.00304	0.00304	0.00304	0.00304	0.00304	0.00304	0.00304	0.00304
10.039	0.463144	0.433276	0.404548	0.32585	0.220826	0.0959158	0.0101829	0.00322365	0.00304038	0.00304	0.00304	0.00304	0.00304	0.00304	0.00304	0.00304	0.00304	0.00304	0.00304	0.00304	0.00304
10.092	0.457216	0.427348	0.398658	0.320215	0.216049	0.0931456	0.00985644	0.00321244	0.00304038	0.00304	0.00304	0.00304	0.00304	0.00304	0.00304	0.00304	0.00304	0.00304	0.00304	0.00304	0.00304
10.146	0.451212	0.421382	0.39273	0.314549	0.211257	0.0903754	0.00952926	0.00320116	0.00304034	0.00304	0.00304	0.00304	0.00304	0.00304	0.00304	0.00304	0.00304	0.00304	0.00304	0.00304	0.00304
10.2	0.445208	0.41534	0.386726	0.308853	0.206458	0.0876128	0.00920626	0.00319006	0.0030403	0.00304	0.00304	0.00304	0.00304	0.00304	0.00304	0.00304	0.00304	0.00304	0.00304	0.00304	0.00304
10.253	0.439204	0.409374	0.380798	0.30324	0.201757	0.0849452	0.00890188	0.00317988	0.00304027	0.00304	0.00304	0.00304	0.00304	0.00304	0.00304	0.00304	0.00304	0.00304	0.00304	0.00304	0.00304
10.307	0.433352	0.403522	0.375014	0.297806	0.197262	0.082441	0.00862942	0.00317121	0.00304027	0.00304	0.00304	0.00304	0.00304	0.00304	0.00304	0.00304	0.00304	0.00304	0.00304	0.00304	0.00304
10.361	0.427462	0.397632	0.3692	0.292349	0.192759	0.0799482	0.00835962	0.0031627	0.00304023	0.00304	0.00304	0.00304	0.00304	0.00304	0.00304	0.00304	0.00304	0.00304	0.00304	0.00304	0.00304
10.414	0.421496	0.391742	0.363348	0.28687	0.188252	0.0774668	0.00809362	0.00315434	0.00304023	0.00304	0.00304	0.00304	0.00304	0.00304	0.00304	0.00304	0.00304	0.00304	0.00304	0.00304	0.00304
10.468	0.415644	0.385928	0.357614	0.281519	0.183886	0.075088	0.00784434	0.0031467	0.00304019	0.00304	0.00304	0.00304	0.00304	0.00304	0.00304	0.00304	0.00304	0.00304	0.00304	0.00304	0.00304
10.522	0.409982	0.380304	0.35207	0.276378	0.179721	0.0728536	0.00761748	0.00313994	0.00304019	0.00304	0.00304	0.00304	0.00304	0.00304	0.00304	0.00304	0.00304	0.00304	0.00304	0.00304	0.00304
10.576	0.404244	0.374638	0.346495	0.271221	0.17556	0.0706344	0.00739328	0.00313333	0.00304015	0.00304	0.00304	0.00304	0.00304	0.00304	0.00304	0.00304	0.00304	0.00304	0.00304	0.00304	0.00304
10.629	0.398506	0.368942	0.34089	0.266042	0.171395	0.0684228	0.00717212	0.00312679	0.00304015	0.00304	0.00304	0.00304	0.00304	0.00304	0.00304	0.00304	0.00304	0.00304	0.00304	0.00304	0.00304
10.683	0.392958	0.363474	0.335521	0.261117	0.167474	0.0663822	0.00697566	0.00312128	0.00304015	0.00304	0.00304	0.00304	0.00304	0.00304	0.00304	0.00304	0.00304	0.00304	0.00304	0.00304	0.00304
10.737	0.387486	0.358082	0.330231	0.256283	0.163647	0.0644062	0.00678984	0.00311615	0.00304011	0.00304	0.00304	0.00304	0.00304	0.00304	0.00304	0.00304	0.00304	0.00304	0.00304	0.00304	0.00304
10.79	0.382014	0.352674	0.324934	0.25145	0.159839	0.062453	0.00660706	0.00311114	0.00304011	0.00304	0.00304	0.00304	0.00304	0.00304	0.00304	0.00304	0.00304	0.00304	0.00304	0.00304	0.00304
10.844	0.37655	0.347282	0.319652	0.246647	0.15607	0.0605302	0.00642884	0.00310627	0.00304011	0.00304	0.00304	0.00304	0.00304	0.00304	0.00304	0.00304	0.00304	0.00304	0.00304	0.00304	0.00304
10.898	0.371385	0.342209	0.314697	0.242174	0.152597	0.0588012	0.00627646	0.00310236	0.00304008	0.00304	0.00304	0.00304	0.00304	0.00304	0.00304	0.00304	0.00304	0.00304	0.00304	0.00304	0.00304
10.951	0.366179	0.337098	0.309708	0.237675	0.14912	0.0570684	0.00612408	0.00309844	0.00304008	0.00304	0.00304	0.00304	0.00304	0.00304	0.00304	0.00304	0.00304	0.00304	0.00304	0.00304	0.00304
11.005	0.36092	0.331934	0.304673	0.233145	0.14562	0.0553356	0.00597132	0.00309445	0.00304008	0.00304	0.00304	0.00304	0.00304	0.00304	0.00304	0.00304	0.00304	0.00304	0.00304	0.00304	0.00304
11.059	0.355859	0.326979	0.299843	0.228825	0.142314	0.0537206	0.00583414	0.00309103	0.00304008	0.00304	0.00304	0.00304	0.00304	0.00304	0.00304	0.00304	0.00304	0.00304	0.00304	0.00304	0.00304
11.112	0.350896	0.322122	0.295127	0.224618	0.139114	0.0521778	0.00570608	0.00308792	0.00304008	0.00304	0.00304	0.00304	0.00304	0.00304	0.00304	0.00304	0.00304	0.00304	0.00304	0.00304	0.00304
11.166	0.345914	0.317254	0.290392	0.220408	0.135922	0.0506388	0.0055784	0.0030848	0.00304008	0.00304	0.00304	0.00304	0.00304	0.00304	0.00304	0.00304	0.00304	0.00304	0.00304	0.00304	0.00304
11.22	0.34097	0.312425	0.285707	0.21625	0.132787	0.0491416	0.00545566	0.00308184	0.00304004	0.00304	0.00304	0.00304	0.00304	0.00304	0.00304	0.00304	0.00304	0.00304	0.00304	0.00304	0.00304
11.273	0.336292	0.307868	0.281291	0.212363	0.129884	0.0477774	0.0053485	0.00307933	0.00304004	0.00304	0.00304	0.00304	0.00304	0.00304	0.00304	0.00304	0.00304	0.00304	0.00304	0.00304	0.00304
11.327	0.331596	0.303293	0.276864	0.208472	0.126985	0.0464246	0.00524286	0.0030769	0.00304004	0.00304	0.00304	0.00304	0.00304	0.00304	0.00304	0.00304	0.00304	0.00304	0.00304	0.00304	0.00304
11.381	0.326876	0.298703	0.272426	0.204577	0.124093	0.0450794	0.00513798	0.0030745	0.00304004	0.00304	0.00304	0.00304	0.00304	0.00304	0.00304	0.00304	0.00304	0.00304	0.00304	0.00304	0.00304
11.434	0.322327	0.294287	0.268158	0.200849	0.121342	0.0438178	0.00504184	0.00307234	0.00304004	0.00304	0.00304	0.00304	0.00304	0.00304	0.00304	0.00304	0.00304	0.00304	0.00304	0.00304	0.00304
11.488	0.317946	0.290035	0.264062	0.197285	0.118731	0.0426284	0.0049533	0.0030704	0.00304004	0.00304	0.00304	0.00304	0.00304	0.00304	0.00304	0.00304	0.00304	0.00304	0.00304	0.00304	0.00304
11.542	0.313546	0.285771	0.25995	0.19372	0.116128	0.0414466	0.0048659	0.00306846	0.00304004	0.00304	0.00304	0.00304	0.00304	0.00304	0.00304	0.00304	0.00304	0.00304	0.00304	0.00304	0.00304
11.596	0.309126	0.281493	0.255831	0.190152	0.113525	0.0402724	0.00477926	0.00306656	0.00304004	0.00304	0.00304	0.00304	0.00304	0.00304	0.00304	0.00304	0.00304	0.00304	0.00304	0.00304	0.00304
11.649	0.305056	0.277556	0.25205	0.186895	0.11118	0.0392312	0.00470516	0.003065	0.00304004	0.00304	0.00304	0.00304	0.00304	0.00304	0.00304	0.00304	0.00304	0.00304	0.00304	0.00304	0.00304
11.703	0.301063	0.273699	0.248349	0.183722	0.1089	0.038228	0.00463448	0.00306352	0.00304004	0.00304	0.00304	0.00304	0.00304	0.00304	0.00304	0.00304	0.00304	0.00304	0.00304	0.00304	0.00304
11.757	0.297054	0.269834	0.24464	0.180546	0.106624	0.0372282	0.00456456	0.00306208	0.00304004	0.00304	0.00304	0.00304	0.00304	0.00304	0.00304	0.00304	0.00304	0.00304	0.00304	0.00304	0.00304
11.81	0.293121	0.266042	0.241007	0.177441	0.104413	0.0362619	0.00449768	0.00306071	0.00304004	0.00304	0.00304	0.00304	0.00304	0.00304	0.00304	0.00304	0.00304	0.00304	0.00304	0.00304	0.00304
11.864	0.289507	0.262569	0.237686	0.174618	0.102414	0.0353997	0.00443916	0.00305953	0.00304	0.00304	0.00304	0.00304	0.00304	0.00304	0.00304	0.00304	0.00304	0.00304	0.00304	0.00304	0.00304
11.918	0.285885	0.259084	0.234357	0.171794	0.100419	0.0345424	0.0043814	0.00305835	0.00304	0.00304	0.00304	0.00304	0.00304	0.00304	0.00304	0.00304	0.00304	0.00304	0.00304	0.00304	0.00304
11.971	0.282253	0.255596	0.231021	0.168971	0.0984314	0.03369	0.00432402	0.00305721	0.00304	0.00304	0.00304	0.00304	0.00304	0.00304	0.00304	0.00304	0.00304	0.00304	0.00304	0.00304	0.00304
12.025	0.277385	0.250933	0.226579	0.165232	0.0958208	0.0325892	0.00425258	0.00305581	0.00304	0.00304	0.00304	0.00304	0.00304	0.00304	0.00304	0.00304	0.00304	0.00304	0.00304	0.00304	0.00304
12.079	0.267642	0.241623	0.217732	0.15786	0.0907554	0.0305083	0.0041249	0.00305349	0.00304	0.00304	0.00304	0.00304	0.00304	0.00304	0.00304	0.00304	0.00304	0.00304	0.00304	0.00304	0.00304
12.132	0.257834	0.232267	0.208859	0.150503	0.0857318	0.0284612	0.00400064	0.00305125	0.00304	0.00304	0.00304	0.00304	0.00304	0.00304	0.00304	0.00304	0.00304	0.00304	0.00304	0.00304	0.00304
12.186	0.247969	0.222874	0.199967	0.143157	0.08075	0.026451	0.00388056	0.00304912	0.00304	0.00304	0.00304	0.00304	0.00304	0.00304	0.00304	0.00304	0.00304	0.00304	0.00304	0.00304	0.00304
12.24	0.23856	0.213963	0.191569	0.136321	0.0762166	0.0246932	0.00378499	0.00304764	0.00304	0.00304	0.00304	0.00304	0.00304	0.00304	0.00304	0.00304	0.00304	0.00304	0.00304	0.00304	0.00304
12.293	0.229277	0.205192	0.183327	0.129667	0.0718542	0.0230356	0.00369884	0.00304638	0.00304	0.00304	0.00304	0.00304	0.00304	0.00304	0.00304	0.00304	0.00304	0.00304	0.00304	0.00304	0.00304
12.347	0.219959	0.196403	0.175077	0.123036	0.0675374	0.0214096	0.00361551	0.00304521	0.00304	0.00304	0.00304	0.00304	0.00304	0.00304	0.00304	0.00304	0.00304	0.00304	0.00304	0.00304	0.00304
12.401	0.210915	0.187899	0.167128	0.116706	0.0634714	0.0199109	0.00354225	0.00304422	0.00304	0.00304	0.00304	0.00304	0.00304	0.00304	0.00304	0.00304	0.00304	0.00304	0.00304	0.00304	0.00304
12.454	0.20251	0.18004	0.159817	0.110968	0.0598728	0.018642	0.00348631	0.00304353	0.00304	0.00304	0.00304	0.00304	0.00304	0.00304	0.00304	0.00304	0.00304	0.00304	0.00304	0.00304	0.00304
12.508	0.194093	0.172178	0.152513	0.105264	0.056316	0.0173968	0.00343212	0.00304293	0.00304	0.00304	0.00304	0.00304	0.00304	0.00304	0.00304	0.00304	0.00304	0.00304	0.00304	0.00304	0.00304
12.562	0.185641	0.164301	0.145209	0.0995828	0.0527972	0.0161739	0.00337964	0.00304232	0.00304	0.00304	0.00304	0.00304	0.00304	0.00304	0.00304	0.00304	0.00304	0.00304	0.00304	0.00304	0.00304
12.615	0.177753	0.156993	0.138468	0.0944338	0.0496926	0.0151502	0.00334085	0.00304198	0.00304	0.00304	0.00304	0.00304	0.00304	0.00304	0.00304	0.00304	0.00304	0.00304	0.00304	0.00304	0.00304
12.669	0.169868	0.149701	0.131761	0.0893304	0.0466374	0.0141512	0.00330368	0.0030416	0.00304	0.00304	0.00304	0.00304	0.00304	0.00304	0.00304	0.00304	0.00304	0.00304	0.00304	0.00304	0.00304
12.723	0.16199	0.142424	0.125073	0.0842688	0.0436278	0.0131735	0.00326781	0.00304129	0.00304	0.00304	0.00304	0.00304	0.00304	0.00304	0.00304	0.00304	0.00304	0.00304	0.00304	0.00304	0.00304
12.777	0.154531	0.135573	0.118807	0.079591	0.0408994	0.0123223	0.0032392	0.00304106	0.00304	0.00304	0.00304	0.00304	0.00304	0.00304	0.00304	0.00304	0.00304	0.00304	0.00304	0.00304	0.00304
12.83	0.147364	0.129014	0.112837	0.075183	0.03838	0.0115592	0.00321548	0.00304087	0.00304	0.00304	0.00304	0.00304	0.00304	0.00304	0.00304	0.00304	0.00304	0.00304	0.00304	0.00304	0.00304
12.884	0.140216	0.122482	0.106898	0.0708168	0.0358933	0.0108129	0.00319257	0.00304072	0.00304	0.00304	0.00304	0.00304	0.00304	0.00304	0.00304	0.00304	0.00304	0.00304	0.00304	0.00304	0.00304
12.938	0.133182	0.116079	0.101088	0.0665798	0.0335065	0.0101084	0.00317178	0.00304057	0.00304	0.00304	0.00304	0.00304	0.00304	0.00304	0.00304	0.00304	0.00304	0.00304	0.00304	0.00304	0.00304
12.991	0.126472	0.109995	0.0956004	0.0626316	0.0313375	0.00949582	0.00315563	0.00304046	0.00304	0.00304	0.00304	0.00304	0.00304	0.00304	0.00304	0.00304	0.00304	0.00304	0.00304	0.00304	0.00304
13.045	0.119791	0.103949	0.0901512	0.0587328	0.0292041	0.00889694	0.00314005	0.00304038	0.00304	0.00304	0.00304	0.00304	0.00304	0.00304	0.00304	0.00304	0.00304	0.00304	0.00304	0.00304	0.00304
13.099	0.113149	0.0979488	0.0847514	0.0548834	0.0271092	0.00831364	0.00312504	0.0030403	0.00304	0.00304	0.00304	0.00304	0.00304	0.00304	0.00304	0.00304	0.00304	0.00304	0.00304	0.00304	0.00304
13.152	0.106867	0.0923134	0.0797164	0.0513608	0.0252502	0.00782496	0.00311425	0.00304023	0.00304	0.00304	0.00304	0.00304	0.00304	0.00304	0.00304	0.00304	0.00304	0.00304	0.00304	0.00304	0.00304
13.206	0.100666	0.0867578	0.0747612	0.0479142	0.0234471	0.0073568	0.00310418	0.00304019	0.00304	0.00304	0.00304	0.00304	0.00304	0.00304	0.00304	0.00304	0.00304	0.00304	0.00304	0.00304	0.00304
13.26	0.0945098	0.0812554	0.069863	0.0445208	0.0216798	0.00690118	0.00309453	0.00304015	0.00304	0.00304	0.00304	0.00304	0.00304	0.00304	0.00304	0.00304	0.00304	0.00304	0.00304	0.00304	0.00304
13.313	0.0885248	0.0759278	0.0651358	0.0412794	0.0200173	0.00648394	0.00308625	0.00304011	0.00304	0.00304	0.00304	0.00304	0.00304	0.00304	0.00304	0.00304	0.00304	0.00304	0.00304	0.00304	0.00304
13.367	0.0827336	0.0707864	0.0605948	0.0382014	0.0184657	0.00610698	0.00307944	0.00304011	0.00304	0.00304	0.00304	0.00304	0.00304	0.00304	0.00304	0.00304	0.00304	0.00304	0.00304	0.00304	0.00304
13.421	0.0770032	0.0657134	0.0561184	0.0351781	0.0169499	0.00574142	0.00307287	0.00304008	0.00304	0.00304	0.00304	0.00304	0.00304	0.00304	0.00304	0.00304	0.00304	0.00304	0.00304	0.00304	0.00304
13.474	0.0713602	0.0607278	0.0517256	0.0322251	0.0154782	0.00538954	0.00306668	0.00304008	0.00304	0.00304	0.00304	0.00304	0.00304	0.00304	0.00304	0.00304	0.00304	0.00304	0.00304	0.00304	0.00304
13.528	0.0696236	0.0592002	0.0503842	0.0313397	0.0150476	0.00529112	0.00306516	0.00304004	0.00304	0.00304	0.00304	0.00304	0.00304	0.00304	0.00304	0.00304	0.00304	0.00304	0.00304	0.00304	0.00304
13.582	0.0678946	0.0576802	0.0490542	0.03046	0.0146209	0.00519422	0.00306367	0.00304004	0.00304	0.00304	0.00304	0.00304	0.00304	0.00304	0.00304	0.00304	0.00304	0.00304	0.00304	0.00304	0.00304
13.635	0.0661732	0.0561678	0.0477318	0.0295864	0.0141979	0.00509808	0.00306219	0.00304004	0.00304	0.00304	0.00304	0.00304	0.00304	0.00304	0.00304	0.00304	0.00304	0.00304	0.00304	0.00304	0.00304
13.689	0.0644822	0.0546858	0.046436	0.0287326	0.0137853	0.00500498	0.00306079	0.00304004	0.00304	0.00304	0.00304	0.00304	0.00304	0.00304	0.00304	0.00304	0.00304	0.00304	0.00304	0.00304	0.00304
13.743	0.0628786	0.0532836	0.0452124	0.027933	0.0134034	0.00492024	0.00305957	0.00304004	0.00304	0.00304	0.00304	0.00304	0.00304	0.00304	0.00304	0.00304	0.00304	0.00304	0.00304	0.00304	0.00304
13.797	0.0612864	0.051889	0.0439964	0.0271377	0.0130234	0.00483588	0.00305832	0.00304004	0.00304	0.00304	0.00304	0.00304	0.00304	0.00304	0.00304	0.00304	0.00304	0.00304	0.00304	0.00304	0.00304
13.85	0.059698	0.050502	0.0427842	0.0263481	0.0126472	0.00475266	0.0030571	0.00304004	0.00304	0.00304	0.00304	0.00304	0.00304	0.00304	0.00304	0.00304	0.00304	0.00304	0.00304	0.00304	0.00304
13.904	0.058178	0.0491758	0.0416328	0.0255991	0.012293	0.0046759	0.00305604	0.00304004	0.00304	0.00304	0.00304	0.00304	0.00304	0.00304	0.00304	0.00304	0.00304	0.00304	0.00304	0.00304	0.00304
13.958	0.0567188	0.0479028	0.040527	0.0248862	0.011959	0.00460408	0.00305509	0.00304004	0.00304	0.00304	0.00304	0.00304	0.00304	0.00304	0.00304	0.00304	0.00304	0.00304	0.00304	0.00304	0.00304
14.011	0.0552672	0.0466374	0.0394288	0.0241786	0.011628	0.0045334	0.00305414	0.00304004	0.00304	0.00304	0.00304	0.00304	0.00304	0.00304	0.00304	0.00304	0.00304	0.00304	0.00304	0.00304	0.00304
14.065	0.0538232	0.0453796	0.0383382	0.0234764	0.0113001	0.00446348	0.00305322	0.00304004	0.00304	0.00304	0.00304	0.00304	0.00304	0.00304	0.00304	0.00304	0.00304	0.00304	0.00304	0.00304	0.00304
14.119	0.052459	0.0441978	0.0373152	0.0228205	0.0109961	0.00439964	0.00305239	0.00304004	0.00304	0.00304	0.00304	0.00304	0.00304	0.00304	0.00304	0.00304	0.00304	0.00304	0.00304	0.00304	0.00304
14.172	0.0511594	0.0430692	0.0363386	0.0221973	0.0107092	0.00433998	0.00305163	0.00304004	0.00304	0.00304	0.00304	0.00304	0.00304	0.00304	0.00304	0.00304	0.00304	0.00304	0.00304	0.00304	0.00304
14.226	0.0498636	0.0419482	0.0353685	0.0215791	0.0104245	0.0042807	0.00305091	0.00304	0.00304	0.00304	0.00304	0.00304	0.00304	0.00304	0.00304	0.00304	0.00304	0.00304	0.00304	0.00304	0.00304
14.28	0.0485754	0.040831	0.0344044	0.0209654	0.010143	0.00422256	0.00305015	0.00304	0.00304	0.00304	0.00304	0.00304	0.00304	0.00304	0.00304	0.00304	0.00304	0.00304	0.00304	0.00304	0.00304
14.333	0.0473936	0.0398126	0.0335255	0.0204106	0.0098914	0.00417164	0.00304958	0.00304	0.00304	0.00304	0.00304	0.00304	0.00304	0.00304	0.00304	0.00304	0.00304	0.00304	0.00304	0.00304	0.00304
14.387	0.046227	0.0388056	0.0326595	0.0198645	0.0096444	0.00412186	0.00304897	0.00304	0.00304	0.00304	0.00304	0.00304	0.00304	0.00304	0.00304	0.00304	0.00304	0.00304	0.00304	0.00304	0.00304
14.441	0.0450794	0.0378146	0.0318071	0.0193279	0.00940234	0.00407322	0.0030484	0.00304	0.00304	0.00304	0.00304	0.00304	0.00304	0.00304	0.00304	0.00304	0.00304	0.00304	0.00304	0.00304	0.00304
14.494	0.043966	0.0368543	0.0309814	0.0188096	0.0091694	0.00402648	0.00304787	0.00304	0.00304	0.00304	0.00304	0.00304	0.00304	0.00304	0.00304	0.00304	0.00304	0.00304	0.00304	0.00304	0.00304
14.548	0.0429362	0.0359693	0.0302225	0.0183365	0.00895888	0.00398544	0.00304745	0.00304	0.00304	0.00304	0.00304	0.00304	0.00304	0.00304	0.00304	0.00304	0.00304	0.00304	0.00304	0.00304	0.00304
14.602	0.0419102	0.035085	0.0294641	0.0178642	0.00874874	0.00394402	0.00304699	0.00304	0.00304	0.00304	0.00304	0.00304	0.00304	0.00304	0.00304	0.00304	0.00304	0.00304	0.00304	0.00304	0.00304
14.655	0.0408804	0.034203	0.0287079	0.017393	0.00853898	0.00390298	0.00304654	0.00304	0.00304	0.00304	0.00304	0.00304	0.00304	0.00304	0.00304	0.00304	0.00304	0.00304	0.00304	0.00304	0.00304
14.709	0.039938	0.0333944	0.0280163	0.0169651	0.00835088	0.00386688	0.00304616	0.00304	0.00304	0.00304	0.00304	0.00304	0.00304	0.00304	0.00304	0.00304	0.00304	0.00304	0.00304	0.00304	0.00304
14.763	0.0390146	0.0326044	0.027341	0.0165482	0.0081681	0.00383192	0.00304578	0.00304	0.00304	0.00304	0.00304	0.00304	0.00304	0.00304	0.00304	0.00304	0.00304	0.00304	0.00304	0.00304	0.00304
14.816	0.0381026	0.0318212	0.0266718	0.0161352	0.00798722	0.00379753	0.00304543	0.00304	0.00304	0.00304	0.00304	0.00304	0.00304	0.00304	0.00304	0.00304	0.00304	0.00304	0.00304	0.00304	0.00304
14.87	0.0372244	0.0310707	0.0260315	0.0157415	0.00781584	0.00376508	0.00304509	0.00304	0.00304	0.00304	0.00304	0.00304	0.00304	0.00304	0.00304	0.00304	0.00304	0.00304	0.00304	0.00304	0.00304
14.924	0.0364063	0.0303723	0.0254364	0.0153778	0.00765852	0.00373582	0.00304483	0.00304	0.00304	0.00304	0.00304	0.00304	0.00304	0.00304	0.00304	0.00304	0.00304	0.00304	0.00304	0.00304	0.00304
14.978	0.0355923	0.029678	0.0248452	0.0150168	0.00750272	0.00370686	0.00304452	0.00304	0.00304	0.00304	0.00304	0.00304	0.00304	0.00304	0.00304	0.00304	0.00304	0.00304	0.00304	0.00304	0.00304
15.031	0.0347825	0.0289875	0.0242577	0.0146581	0.00734844	0.00367821	0.00304426	0.00304	0.00304	0.00304	0.00304	0.00304	0.00304	0.00304	0.00304	0.00304	0.00304	0.00304	0.00304	0.00304	0.00304
15.085	0.0340408	0.0283556	0.0237207	0.0143321	0.0072086	0.00365264	0.00304403	0.00304	0.00304	0.00304	0.00304	0.00304	0.00304	0.00304	0.00304	0.00304	0.00304	0.00304	0.00304	0.00304	0.00304
15.139	0.0333283	0.0277499	0.0232062	0.0140205	0.00707598	0.00362847	0.0030438	0.00304	0.00304	0.00304	0.00304	0.00304	0.00304	0.00304	0.00304	0.00304	0.00304	0.00304	0.00304	0.00304	0.00304
15.192	0.0326196	0.0271472	0.0226951	0.0137112	0.00694412	0.00360457	0.00304357	0.00304	0.00304	0.00304	0.00304	0.00304	0.00304	0.00304	0.00304	0.00304	0.00304	0.00304	0.00304	0.00304	0.00304
15.246	0.0319147	0.0265479	0.0221867	0.0134037	0.00681378	0.00358089	0.00304334	0.00304	0.00304	0.00304	0.00304	0.00304	0.00304	0.00304	0.00304	0.00304	0.00304	0.00304	0.00304	0.00304	0.00304
15.3	0.031304	0.0260304	0.0217485	0.0131408	0.0067032	0.00356132	0.00304315	0.00304	0.00304	0.00304	0.00304	0.00304	0.00304	0.00304	0.00304	0.00304	0.00304	0.00304	0.00304	0.00304	0.00304
15.353	0.0306964	0.0255155	0.0213134	0.0128801	0.00659376	0.00354194	0.003043	0.00304	0.00304	0.00304	0.00304	0.00304	0.00304	0.00304	0.00304	0.00304	0.00304	0.00304	0.00304	0.00304	0.00304
15.407	0.0300922	0.0250036	0.0208802	0.0126206	0.00648508	0.00352275	0.00304285	0.00304	0.00304	0.00304	0.00304	0.00304	0.00304	0.00304	0.00304	0.00304	0.00304	0.00304	0.00304	0.00304	0.00304
15.461	0.0295245	0.0245233	0.0204748	0.0123785	0.006384	0.00350493	0.00304266	0.00304	0.00304	0.00304	0.00304	0.00304	0.00304	0.00304	0.00304	0.00304	0.00304	0.00304	0.00304	0.00304	0.00304
15.514	0.0290103	0.024089	0.0201081	0.01216	0.00629318	0.00348912	0.00304255	0.00304	0.00304	0.00304	0.00304	0.00304	0.00304	0.00304	0.00304	0.00304	0.00304	0.00304	0.00304	0.00304	0.00304
15.568	0.0284985	0.0236561	0.0197433	0.011943	0.00620312	0.00347343	0.00304239	0.00304	0.00304	0.00304	0.00304	0.00304	0.00304	0.00304	0.00304	0.00304	0.00304	0.00304	0.00304	0.00304	0.00304
15.622	0.0279889	0.023226	0.0193804	0.0117272	0.00611382	0.00345789	0.00304228	0.00304	0.00304	0.00304	0.00304	0.00304	0.00304	0.00304	0.00304	0.00304	0.00304	0.00304	0.00304	0.00304	0.00304
15.675	0.0271715	0.0225378	0.018802	0.0113867	0.00597474	0.00343436	0.00304209	0.00304	0.00304	0.00304	0.00304	0.00304	0.00304	0.00304	0.00304	0.00304	0.00304	0.00304	0.00304	0.00304	0.00304
15.729	0.0258928	0.0214643	0.0179018	0.0108604	0.00576232	0.00339906	0.00304182	0.00304	0.00304	0.00304	0.00304	0.00304	0.00304	0.00304	0.00304	0.00304	0.00304	0.00304	0.00304	0.00304	0.00304
15.783	0.0246301	0.0204049	0.0170145	0.0103428	0.0055537	0.00336463	0.00304156	0.00304	0.00304	0.00304	0.00304	0.00304	0.00304	0.00304	0.00304	0.00304	0.00304	0.00304	0.00304	0.00304	0.00304
15.836	0.0233841	0.0193606	0.0161405	0.00983402	0.00534964	0.00333112	0.00304129	0.00304	0.00304	0.00304	0.00304	0.00304	0.00304	0.00304	0.00304	0.00304	0.00304	0.00304	0.00304	0.00304	0.00304
15.89	0.0222532	0.0184178	0.0153558	0.00938486	0.00517408	0.00330368	0.00304114	0.00304	0.00304	0.00304	0.00304	0.00304	0.00304	0.00304	0.00304	0.00304	0.00304	0.00304	0.00304	0.00304	0.00304
15.944	0.0211668	0.017515	0.0146061	0.00895888	0.00500916	0.00327845	0.00304099	0.00304	0.00304	0.00304	0.00304	0.00304	0.00304	0.00304	0.00304	0.00304	0.00304	0.00304	0.00304	0.00304	0.00304
15.998	0.0200955	0.0166254	0.0138681	0.00854012	0.00484804	0.0032539	0.00304084	0.00304	0.00304	0.00304	0.00304	0.00304	0.00304	0.00304	0.00304	0.00304	0.00304	0.00304	0.00304	0.00304	0.00304
16.051	0.0190589	0.0157658	0.0131564	0.00813846	0.00469452	0.00323084	0.00304068	0.00304	0.00304	0.00304	0.00304	0.00304	0.00304	0.00304	0.00304	0.00304	0.00304	0.00304	0.00304	0.00304	0.00304
16.105	0.0181598	0.0150256	0.0125476	0.00780216	0.00457026	0.00321332	0.00304061	0.00304	0.00304	0.00304	0.00304	0.00304	0.00304	0.00304	0.00304	0.00304	0.00304	0.00304	0.00304	0.00304	0.00304
16.159	0.0172729	0.0142964	0.0119483	0.00747194	0.00444866	0.00319622	0.00304049	0.00304	0.00304	0.00304	0.00304	0.00304	0.00304	0.00304	0.00304	0.00304	0.00304	0.00304	0.00304	0.00304	0.00304
16.212	0.0163993	0.0135782	0.011359	0.00714742	0.00432934	0.00317961	0.00304042	0.00304	0.00304	0.00304	0.00304	0.00304	0.00304	0.00304	0.00304	0.00304	0.00304	0.00304	0.00304	0.00304	0.00304
16.266	0.015607	0.012931	0.0108308	0.00686204	0.0042275	0.00316616	0.00304038	0.00304	0.00304	0.00304	0.00304	0.00304	0.00304	0.00304	0.00304	0.00304	0.00304	0.00304	0.00304	0.00304	0.00304
16.32	0.0148322	0.0122991	0.0103159	0.00658464	0.00412908	0.00315328	0.0030403	0.00304	0.00304	0.00304	0.00304	0.00304	0.00304	0.00304	0.00304	0.00304	0.00304	0.00304	0.00304	0.00304	0.00304
16.373	0.0140695	0.0116774	0.0098097	0.00631294	0.00403294	0.00314078	0.00304027	0.00304	0.00304	0.00304	0.00304	0.00304	0.00304	0.00304	0.00304	0.00304	0.00304	0.00304	0.00304	0.00304	0.00304
16.427	0.013376	0.0111154	0.00935446	0.0060724	0.0039501	0.00313052	0.00304023	0.00304	0.00304	0.00304	0.00304	0.00304	0.00304	0.00304	0.00304	0.00304	0.00304	0.00304	0.00304	0.00304	0.00304
16.481	0.012719	0.0105845	0.00892582	0.00584782	0.0038741	0.00312136	0.00304019	0.00304	0.00304	0.00304	0.00304	0.00304	0.00304	0.00304	0.00304	0.00304	0.00304	0.00304	0.00304	0.00304	0.00304
16.534	0.0120726	0.0100628	0.00850516	0.00562818	0.00379985	0.00311247	0.00304015	0.00304	0.00304	0.00304	0.00304	0.00304	0.00304	0.00304	0.00304	0.00304	0.00304	0.00304	0.00304	0.00304	0.00304
16.588	0.0114551	0.00956574	0.0081054	0.00542108	0.00373073	0.00310437	0.00304011	0.00304	0.00304	0.00304	0.00304	0.00304	0.00304	0.00304	0.00304	0.00304	0.00304	0.00304	0.00304	0.00304	0.00304
16.642	0.010879	0.00910404	0.00773566	0.00523184	0.00366909	0.00309749	0.00304011	0.00304	0.00304	0.00304	0.00304	0.00304	0.00304	0.00304	0.00304	0.00304	0.00304	0.00304	0.00304	0.00304	0.00304
16.695	0.0103128	0.0086507	0.00737314	0.00504716	0.00360897	0.00309081	0.00304008	0.00304	0.00304	0.00304	0.00304	0.00304	0.00304	0.00304	0.00304	0.00304	0.00304	0.00304	0.00304	0.00304	0.00304
16.749	0.00976942	0.00821712	0.00702696	0.00487198	0.0035527	0.00308469	0.00304008	0.00304	0.00304	0.00304	0.00304	0.00304	0.00304	0.00304	0.00304	0.00304	0.00304	0.00304	0.00304	0.00304	0.00304
16.803	0.00927048	0.00782116	0.00671308	0.00471618	0.00350432	0.00307975	0.00304008	0.00304	0.00304	0.00304	0.00304	0.00304	0.00304	0.00304	0.00304	0.00304	0.00304	0.00304	0.00304	0.00304	0.00304
16.856	0.00878104	0.00743318	0.00640566	0.0045638	0.00345716	0.00307496	0.00304004	0.00304	0.00304	0.00304	0.00304	0.00304	0.00304	0.00304	0.00304	0.00304	0.00304	0.00304	0.00304	0.00304	0.00304
16.91	0.00830186	0.00705356	0.00610546	0.0044156	0.00341137	0.00307036	0.00304004	0.00304	0.00304	0.00304	0.00304	0.00304	0.00304	0.00304	0.00304	0.00304	0.00304	0.00304	0.00304	0.00304	0.00304
16.964	0.00785574	0.00670206	0.00582844	0.0042807	0.00337079	0.00306645	0.00304004	0.00304	0.00304	0.00304	0.00304	0.00304	0.00304	0.00304	0.00304	0.00304	0.00304	0.00304	0.00304	0.00304	0.00304
17.017	0.0074271	0.00636538	0.00556396	0.00415302	0.00333279	0.00306288	0.00304004	0.00304	0.00304	0.00304	0.00304	0.00304	0.00304	0.00304	0.00304	0.00304	0.00304	0.00304	0.00304	0.00304	0.00304
17.071	0.0070091	0.00603706	0.00530632	0.00402876	0.00329601	0.00305946	0.00304004	0.00304	0.00304	0.00304	0.00304	0.00304	0.00304	0.00304	0.00304	0.00304	0.00304	0.00304	0.00304	0.00304	0.00304
17.125	0.00665798	0.00576156	0.00509048	0.0039254	0.00326549	0.00305664	0.00304004	0.00304	0.00304	0.00304	0.00304	0.00304	0.00304	0.00304	0.00304	0.00304	0.00304	0.00304	0.00304	0.00304	0.00304
17.179	0.00653676	0.00566732	0.00501676	0.00389044	0.00325557	0.00305577	0.00304	0.00304	0.00304	0.00304	0.00304	0.00304	0.00304	0.00304	0.00304	0.00304	0.00304	0.00304	0.00304	0.00304	0.00304
17.232	0.00641706	0.00557384	0.00494418	0.00385624	0.00324573	0.00305493	0.00304	0.00304	0.00304	0.00304	0.00304	0.00304	0.00304	0.00304	0.00304	0.00304	0.00304	0.00304	0.00304	0.00304	0.00304
17.286	0.00629812	0.00548112	0.00487198	0.00382242	0.00323604	0.0030541	0.00304	0.00304	0.00304	0.00304	0.00304	0.00304	0.00304	0.00304	0.00304	0.00304	0.00304	0.00304	0.00304	0.00304	0.00304
17.34	0.00618488	0.00539296	0.0048032	0.00379004	0.00322688	0.0030533	0.00304	0.00304	0.00304	0.00304	0.00304	0.00304	0.00304	0.00304	0.00304	0.00304	0.00304	0.00304	0.00304	0.00304	0.00304
17.393	0.00607848	0.00531012	0.00473898	0.00376002	0.00321841	0.00305258	0.00304	0.00304	0.00304	0.00304	0.00304	0.00304	0.00304	0.00304	0.00304	0.00304	0.00304	0.00304	0.00304	0.00304	0.00304
17.447	0.00597284	0.00522842	0.00467552	0.00373023	0.00321001	0.00305186	0.00304	0.00304	0.00304	0.00304	0.00304	0.00304	0.00304	0.00304	0.00304	0.00304	0.00304	0.00304	0.00304	0.00304	0.00304
17.501	0.00586834	0.0051471	0.00461244	0.00370082	0.00320177	0.00305117	0.00304	0.00304	0.00304	0.00304	0.00304	0.00304	0.00304	0.00304	0.00304	0.00304	0.00304	0.00304	0.00304	0.00304	0.00304
17.554	0.00577182	0.00507224	0.0045543	0.00367403	0.00319432	0.00305056	0.00304	0.00304	0.00304	0.00304	0.00304	0.00304	0.00304	0.00304	0.00304	0.00304	0.00304	0.00304	0.00304	0.00304	0.00304
17.608	0.0056791	0.00500042	0.00449882	0.00364842	0.00318725	0.00304999	0.00304	0.00304	0.00304	0.00304	0.00304	0.00304	0.00304	0.00304	0.00304	0.00304	0.00304	0.00304	0.00304	0.00304	0.00304
17.662	0.00558714	0.00492936	0.00444372	0.00362303	0.00318026	0.00304942	0.00304	0.00304	0.00304	0.00304	0.00304	0.00304	0.00304	0.00304	0.00304	0.00304	0.00304	0.00304	0.00304	0.00304	0.00304
17.715	0.00549594	0.00485868	0.00438938	0.00359799	0.00317334	0.00304885	0.00304	0.00304	0.00304	0.00304	0.00304	0.00304	0.00304	0.00304	0.00304	0.00304	0.00304	0.00304	0.00304	0.00304	0.00304
17.769	0.00541424	0.0047956	0.00434074	0.00357565	0.00316726	0.00304836	0.00304	0.00304	0.00304	0.00304	0.00304	0.00304	0.00304	0.00304	0.00304	0.00304	0.00304	0.00304	0.00304	0.00304	0.00304
17.823	0.0053352	0.0047348	0.00429362	0.00355422	0.00316145	0.0030479	0.00304	0.00304	0.00304	0.00304	0.00304	0.00304	0.00304	0.00304	0.00304	0.00304	0.00304	0.00304	0.00304	0.00304	0.00304
17.876	0.00525692	0.00467438	0.00424726	0.00353301	0.00315571	0.00304745	0.00304	0.00304	0.00304	0.00304	0.00304	0.00304	0.00304	0.00304	0.00304	0.00304	0.00304	0.00304	0.00304	0.00304	0.00304
17.93	0.00518016	0.0046151	0.00420166	0.0035123	0.00315012	0.00304703	0.00304	0.00304	0.00304	0.00304	0.00304	0.00304	0.00304	0.00304	0.00304	0.00304	0.00304	0.00304	0.00304	0.00304	0.00304
17.984	0.00511176	0.00456266	0.00416138	0.00349406	0.00314526	0.00304665	0.00304	0.00304	0.00304	0.00304	0.00304	0.00304	0.00304	0.00304	0.00304	0.00304	0.00304	0.00304	0.00304	0.00304	0.00304
18.037	0.00504374	0.0045106	0.0041211	0.00347601	0.00314047	0.00304627	0.00304	0.00304	0.00304	0.00304	0.00304	0.00304	0.00304	0.00304	0.00304	0.00304	0.00304	0.00304	0.00304	0.00304	0.00304
18.091	0.00497762	0.00445968	0.00408234	0.00345846	0.0031358	0.00304593	0.00304	0.00304	0.00304	0.00304	0.00304	0.00304	0.00304	0.00304	0.00304	0.00304	0.00304	0.00304	0.00304	0.00304	0.00304
18.145	0.0049153	0.0044118	0.00404548	0.00344196	0.00313147	0.00304562	0.00304	0.00304	0.00304	0.00304	0.00304	0.00304	0.00304	0.00304	0.00304	0.00304	0.00304	0.00304	0.00304	0.00304	0.00304
18.199	0.00485792	0.00436772	0.00401204	0.00342695	0.00312751	0.00304532	0.00304	0.00304	0.00304	0.00304	0.00304	0.00304	0.00304	0.00304	0.00304	0.00304	0.00304	0.00304	0.00304	0.00304	0.00304
18.252	0.00480054	0.00432402	0.00397822	0.00341191	0.0031236	0.00304502	0.00304	0.00304	0.00304	0.00304	0.00304	0.00304	0.00304	0.00304	0.00304	0.00304	0.00304	0.00304	0.00304	0.00304	0.00304
18.306	0.00474392	0.00428032	0.00394478	0.00339709	0.00311969	0.00304475	0.00304	0.00304	0.00304	0.00304	0.00304	0.00304	0.00304	0.00304	0.00304	0.00304	0.00304	0.00304	0.00304	0.00304	0.00304
18.36	0.00469376	0.00424232	0.0039159	0.00338417	0.00311638	0.00304448	0.00304	0.00304	0.00304	0.00304	0.00304	0.00304	0.00304	0.00304	0.00304	0.00304	0.00304	0.00304	0.00304	0.00304	0.00304
18.413	0.00464436	0.00420432	0.00388702	0.0033714	0.00311307	0.00304426	0.00304	0.00304	0.00304	0.00304	0.00304	0.00304	0.00304	0.00304	0.00304	0.00304	0.00304	0.00304	0.00304	0.00304	0.00304
18.467	0.00459534	0.00416708	0.00385852	0.00335882	0.00310984	0.00304403	0.00304	0.00304	0.00304	0.00304	0.00304	0.00304	0.00304	0.00304	0.00304	0.00304	0.00304	0.00304	0.00304	0.00304	0.00304
18.521	0.0045505	0.00413288	0.0038323	0.00334727	0.00310688	0.00304384	0.00304	0.00304	0.00304	0.00304	0.00304	0.00304	0.00304	0.00304	0.00304	0.00304	0.00304	0.00304	0.00304	0.00304	0.00304
18.574	0.00450832	0.00410058	0.00380798	0.00333655	0.00310418	0.00304365	0.00304	0.00304	0.00304	0.00304	0.00304	0.00304	0.00304	0.00304	0.00304	0.00304	0.00304	0.00304	0.00304	0.00304	0.00304
18.628	0.00446652	0.00406866	0.00378366	0.00332591	0.00310148	0.00304346	0.00304	0.00304	0.00304	0.00304	0.00304	0.00304	0.00304	0.00304	0.00304	0.00304	0.00304	0.00304	0.00304	0.00304	0.00304
18.682	0.00442472	0.00403712	0.00375961	0.00331539	0.00309882	0.00304327	0.00304	0.00304	0.00304	0.00304	0.00304	0.00304	0.00304	0.00304	0.00304	0.00304	0.00304	0.00304	0.00304	0.00304	0.00304
18.735	0.004389	0.00400976	0.00373893	0.00330638	0.00309654	0.00304312	0.00304	0.00304	0.00304	0.00304	0.00304	0.00304	0.00304	0.00304	0.00304	0.00304	0.00304	0.00304	0.00304	0.00304	0.00304
18.789	0.00435442	0.00398354	0.00371876	0.0032976	0.00309434	0.00304296	0.00304	0.00304	0.00304	0.00304	0.00304	0.00304	0.00304	0.00304	0.00304	0.00304	0.00304	0.00304	0.00304	0.00304	0.00304
18.843	0.00431946	0.00395694	0.00369877	0.00328886	0.00309217	0.00304281	0.00304	0.00304	0.00304	0.00304	0.00304	0.00304	0.00304	0.00304	0.00304	0.00304	0.00304	0.00304	0.00304	0.00304	0.00304
18.896	0.0042864	0.00393186	0.0036795	0.0032805	0.00309008	0.00304266	0.00304	0.00304	0.00304	0.00304	0.00304	0.00304	0.00304	0.00304	0.00304	0.00304	0.00304	0.00304	0.00304	0.00304	0.00304
18.95	0.00425752	0.00390982	0.00366305	0.0032734	0.0030883	0.00304255	0.00304	0.00304	0.00304	0.00304	0.00304	0.00304	0.00304	0.00304	0.00304	0.00304	0.00304	0.00304	0.00304	0.00304	0.00304
19.004	0.00422902	0.00388816	0.00364667	0.00326629	0.00308655	0.00304243	0.00304	0.00304	0.00304	0.00304	0.00304	0.00304	0.00304	0.00304	0.00304	0.00304	0.00304	0.00304	0.00304	0.00304	0.00304
19.057	0.0042009	0.00386688	0.00363041	0.0032593	0.00308484	0.00304232	0.00304	0.00304	0.00304	0.00304	0.00304	0.00304	0.00304	0.00304	0.00304	0.00304	0.00304	0.00304	0.00304	0.00304	0.00304
19.111	0.00417582	0.00384788	0.00361604	0.0032531	0.00308332	0.0030422	0.00304	0.00304	0.00304	0.00304	0.00304	0.00304	0.00304	0.00304	0.00304	0.00304	0.00304	0.00304	0.00304	0.00304	0.00304
19.165	0.0041534	0.00383078	0.00360305	0.00324748	0.00308191	0.00304213	0.00304	0.00304	0.00304	0.00304	0.00304	0.00304	0.00304	0.00304	0.00304	0.00304	0.00304	0.00304	0.00304	0.00304	0.00304
19.218	0.00413098	0.00381368	0.00359009	0.00324189	0.00308055	0.00304205	0.00304	0.00304	0.00304	0.00304	0.00304	0.00304	0.00304	0.00304	0.00304	0.00304	0.00304	0.00304	0.00304	0.00304	0.00304
19.272	0.00410856	0.00379669	0.00357721	0.00323635	0.00307918	0.00304194	0.00304	0.00304	0.00304	0.00304	0.00304	0.00304	0.00304	0.00304	0.00304	0.00304	0.00304	0.00304	0.00304	0.00304	0.00304
19.326	0.0040679	0.00376603	0.00355403	0.00322643	0.00307682	0.00304179	0.00304	0.00304	0.00304	0.00304	0.00304	0.00304	0.00304	0.00304	0.00304	0.00304	0.00304	0.00304	0.00304	0.00304	0.00304
19.38	0.00401546	0.00372624	0.00352404	0.0032137	0.00307378	0.0030416	0.00304	0.00304	0.00304	0.00304	0.00304	0.00304	0.00304	0.00304	0.00304	0.00304	0.00304	0.00304	0.00304	0.00304	0.00304
19.433	0.00396378	0.00368706	0.00349452	0.0032012	0.00307082	0.00304141	0.00304	0.00304	0.00304	0.00304	0.00304	0.00304	0.00304	0.00304	0.00304	0.00304	0.00304	0.00304	0.00304	0.00304	0.00304
19.487	0.00391248	0.00364846	0.00346545	0.00318892	0.00306789	0.00304125	0.00304	0.00304	0.00304	0.00304	0.00304	0.00304	0.00304	0.00304	0.00304	0.00304	0.00304	0.00304	0.00304	0.00304	0.00304
19.541	0.00386916	0.00361608	0.0034412	0.00317889	0.00306557	0.0030411	0.00304	0.00304	0.00304	0.00304	0.00304	0.00304	0.00304	0.00304	0.00304	0.00304	0.00304	0.00304	0.00304	0.00304	0.00304
19.594	0.00382774	0.003585	0.00341799	0.00316931	0.00306341	0.00304099	0.00304	0.00304	0.00304	0.00304	0.00304	0.00304	0.00304	0.00304	0.00304	0.00304	0.00304	0.00304	0.00304	0.00304	0.00304
19.648	0.00378697	0.00355437	0.00339515	0.00315989	0.00306128	0.00304087	0.00304	0.00304	0.00304	0.00304	0.00304	0.00304	0.00304	0.00304	0.00304	0.00304	0.00304	0.00304	0.00304	0.00304	0.00304
19.702	0.0037479	0.00352518	0.00337341	0.00315104	0.0030593	0.00304076	0.00304	0.00304	0.00304	0.00304	0.00304	0.00304	0.00304	0.00304	0.00304	0.00304	0.00304	0.00304	0.00304	0.00304	0.00304
19.755	0.00371594	0.00350151	0.00335593	0.00314404	0.00305778	0.00304068	0.00304	0.00304	0.00304	0.00304	0.00304	0.00304	0.00304	0.00304	0.00304	0.00304	0.00304	0.00304	0.00304	0.00304	0.00304
19.809	0.0036844	0.00347814	0.00333864	0.00313717	0.0030563	0.00304061	0.00304	0.00304	0.00304	0.00304	0.00304	0.00304	0.00304	0.00304	0.00304	0.00304	0.00304	0.00304	0.00304	0.00304	0.00304
19.863	0.00365324	0.00345507	0.00332166	0.0031304	0.00305486	0.00304053	0.00304	0.00304	0.00304	0.00304	0.00304	0.00304	0.00304	0.00304	0.00304	0.00304	0.00304	0.00304	0.00304	0.00304	0.00304
19.916	0.0036252	0.0034344	0.00330646	0.0031244	0.0030536	0.00304046	0.00304	0.00304	0.00304	0.00304	0.00304	0.00304	0.00304	0.00304	0.00304	0.00304	0.00304	0.00304	0.00304	0.00304	0.00304
19.97	0.00360073	0.00341643	0.00329327	0.00311927	0.00305254	0.00304042	0.00304	0.00304	0.00304	0.00304	0.00304	0.00304	0.00304	0.00304	0.00304	0.00304	0.00304	0.00304	0.00304	0.00304	0.00304
20.024	0.00357656	0.00339864	0.00328027	0.00311425	0.00305151	0.00304038	0.00304	0.00304	0.00304	0.00304	0.00304	0.00304	0.00304	0.00304	0.00304	0.00304	0.00304	0.00304	0.00304	0.00304	0.00304
20.077	0.00355262	0.00338109	0.00326743	0.00310931	0.00305049	0.00304034	0.00304	0.00304	0.00304	0.00304	0.00304	0.00304	0.00304	0.00304	0.00304	0.00304	0.00304	0.00304	0.00304	0.00304	0.00304
20.131	0.00353244	0.00336638	0.00325675	0.00310525	0.00304969	0.0030403	0.00304	0.00304	0.00304	0.00304	0.00304	0.00304	0.00304	0.00304	0.00304	0.00304	0.00304	0.00304	0.00304	0.00304	0.00304
20.185	0.00351397	0.00335297	0.00324702	0.0031016	0.00304897	0.00304027	0.00304	0.00304	0.00304	0.00304	0.00304	0.00304	0.00304	0.00304	0.00304	0.00304	0.00304	0.00304	0.00304	0.00304	0.00304
20.238	0.00349566	0.00333967	0.00323741	0.00309799	0.00304828	0.00304023	0.00304	0.00304	0.00304	0.00304	0.00304	0.00304	0.00304	0.00304	0.00304	0.00304	0.00304	0.00304	0.00304	0.00304	0.00304
20.292	0.00347981	0.00332819	0.00322913	0.00309491	0.00304768	0.00304019	0.00304	0.00304	0.00304	0.00304	0.00304	0.00304	0.00304	0.00304	0.00304	0.00304	0.00304	0.00304	0.00304	0.00304	0.00304
20.346	0.0034656	0.00331797	0.00322179	0.00309221	0.00304718	0.00304019	0.00304	0.00304	0.00304	0.00304	0.00304	0.00304	0.00304	0.00304	0.00304	0.00304	0.00304	0.00304	0.00304	0.00304	0.00304
20.4	0.00345154	0.00330779	0.0032145	0.00308955	0.00304669	0.00304015	0.00304	0.00304	0.00304	0.00304	0.00304	0.00304	0.00304	0.00304	0.00304	0.00304	0.00304	0.00304	0.00304	0.00304	0.00304
20.453	0.00343756	0.00329772	0.00320724	0.00308689	0.00304619	0.00304015	0.00304	0.00304	0.00304	0.00304	0.00304	0.00304	0.00304	0.00304	0.00304	0.00304	0.00304	0.00304	0.00304	0.00304	0.00304
20.507	0.00342559	0.00328917	0.00320112	0.00308469	0.00304578	0.00304015	0.00304	0.00304	0.00304	0.00304	0.00304	0.00304	0.00304	0.00304	0.00304	0.00304	0.00304	0.00304	0.00304	0.00304	0.00304
20.561	0.00341582	0.00328214	0.00319614	0.0030829	0.00304547	0.00304011	0.00304	0.00304	0.00304	0.00304	0.00304	0.00304	0.00304	0.00304	0.00304	0.00304	0.00304	0.00304	0.00304	0.00304	0.00304
20.614	0.00340609	0.00327518	0.00319116	0.00308112	0.00304517	0.00304011	0.00304	0.00304	0.00304	0.00304	0.00304	0.00304	0.00304	0.00304	0.00304	0.00304	0.00304	0.00304	0.00304	0.00304	0.00304
20.668	0.0033964	0.0032683	0.00318626	0.00307941	0.00304483	0.00304011	0.00304	0.00304	0.00304	0.00304	0.00304	0.00304	0.00304	0.00304	0.00304	0.00304	0.00304	0.00304	0.00304	0.00304	0.00304
20.722	0.00338774	0.00326211	0.00318189	0.00307785	0.00304456	0.00304008	0.00304	0.00304	0.00304	0.00304	0.00304	0.00304	0.00304	0.00304	0.00304	0.00304	0.00304	0.00304	0.00304	0.00304	0.00304
20.775	0.00338151	0.00325766	0.00317874	0.00307675	0.00304437	0.00304008	0.00304	0.00304	0.00304	0.00304	0.00304	0.00304	0.00304	0.00304	0.00304	0.00304	0.00304	0.00304	0.00304	0.00304	0.00304
20.829	0.00337524	0.00325326	0.00317562	0.00307568	0.00304422	0.00304008	0.00304	0.00304	0.00304	0.00304	0.00304	0.00304	0.00304	0.00304	0.00304	0.00304	0.00304	0.00304	0.00304	0.00304	0.00304
20.883	0.00336904	0.00324885	0.00317254	0.00307458	0.00304403	0.00304008	0.00304	0.00304	0.00304	0.00304	0.00304	0.00304	0.00304	0.00304	0.00304	0.00304	0.00304	0.00304	0.00304	0.00304	0.00304
20.936	0.00336289	0.00324448	0.00316947	0.00307352	0.00304384	0.00304008	0.00304	0.00304	0.00304	0.00304	0.00304	0.00304	0.00304	0.00304	0.00304	0.00304	0.00304	0.00304	0.00304	0.00304	0.00304
20.99	0.00335924	0.00324193	0.00316764	0.00307291	0.00304372	0.00304008	0.00304	0.00304	0.00304	0.00304	0.00304	0.00304	0.00304	0.00304	0.00304	0.00304	0.00304	0.00304	0.00304	0.00304	0.00304
21.044	0.00335586	0.00323954	0.00316597	0.00307234	0.00304365	0.00304008	0.00304	0.00304	0.00304	0.00304	0.00304	0.00304	0.00304	0.00304	0.00304	0.00304	0.00304	0.00304	0.00304	0.00304	0.00304
21.097	0.00335247	0.00323714	0.0031643	0.00307177	0.00304353	0.00304008	0.00304	0.00304	0.00304	0.00304	0.00304	0.00304	0.00304	0.00304	0.00304	0.00304	0.00304	0.00304	0.00304	0.00304	0.00304
21.151	0.00334909	0.00323479	0.00316266	0.00307124	0.00304346	0.00304008	0.00304	0.00304	0.00304	0.00304	0.00304	0.00304	0.00304	0.00304	0.00304	0.00304	0.00304	0.00304	0.00304	0.00304	0.00304
21.205	0.00334693	0.00323327	0.0031616	0.00307086	0.00304338	0.00304004	0.00304	0.00304	0.00304	0.00304	0.00304	0.00304	0.00304	0.00304	0.00304	0.00304	0.00304	0.00304	0.00304	0.00304	0.00304
21.258	0.0033459	0.00323255	0.00316107	0.0030707	0.00304338	0.00304004	0.00304	0.00304	0.00304	0.00304	0.00304	0.00304	0.00304	0.00304	0.00304	0.00304	0.00304	0.00304	0.00304	0.00304	0.00304
21.312	0.00334484	0.00323182	0.00316057	0.00307051	0.00304334	0.00304004	0.00304	0.00304	0.00304	0.00304	0.00304	0.00304	0.00304	0.00304	0.00304	0.00304	0.00304	0.00304	0.00304	0.00304	0.00304
21.366	0.00334381	0.0032311	0.00316008	0.00307036	0.00304331	0.00304004	0.00304	0.00304	0.00304	0.00304	0.00304	0.00304	0.00304	0.00304	0.00304	0.00304	0.00304	0.00304	0.00304	0.00304	0.00304
21.419	0.00334278	0.00323034	0.00315955	0.00307017	0.00304331	0.00304004	0.00304	0.00304	0.00304	0.00304	0.00304	0.00304	0.00304	0.00304	0.00304	0.00304	0.00304	0.00304	0.00304	0.00304	0.00304

## Sheet: PBad
distance from center (mm)	KF (mol/m^3)
	0	1e-05	2e-05	5e-05	0.0001	0.0002	0.0005	0.001	0.002	0.005	0.01	0.02	0.05	0.1	0.2	0.5	1	2	5	10	20
0.053683	0.726674	0.726674	0.726674	0.726674	0.726674	0.726636	0.726598	0.726522	0.726294	0.7258	0.72523	0.724508	0.72371	0.72352	0.723938	0.725002	0.725762	0.726332	0.726826	0.727054	0.727168
0.10737	0.726674	0.726674	0.726674	0.726674	0.726674	0.726636	0.726598	0.726522	0.726294	0.7258	0.72523	0.724508	0.72371	0.72352	0.723938	0.725002	0.725762	0.726332	0.726826	0.727054	0.727168
0.16105	0.726674	0.726674	0.726674	0.726674	0.726674	0.726636	0.726598	0.726522	0.726294	0.7258	0.72523	0.724508	0.72371	0.72352	0.723938	0.725002	0.725762	0.726332	0.726826	0.727054	0.727168
0.21473	0.726674	0.726674	0.726674	0.726674	0.726674	0.726636	0.726598	0.726522	0.726294	0.7258	0.72523	0.724508	0.72371	0.72352	0.723938	0.725002	0.725762	0.726332	0.726826	0.727054	0.727168
0.26841	0.726674	0.726674	0.726674	0.726674	0.726674	0.726636	0.726598	0.726522	0.726294	0.7258	0.72523	0.724508	0.72371	0.72352	0.723938	0.725002	0.725762	0.726332	0.726826	0.727054	0.727168
0.3221	0.726674	0.726674	0.726674	0.726674	0.726674	0.726636	0.726598	0.726522	0.726294	0.7258	0.72523	0.724508	0.72371	0.72352	0.723938	0.725002	0.725762	0.726332	0.726826	0.727054	0.727168
0.37578	0.726674	0.726674	0.726674	0.726674	0.726674	0.726636	0.726598	0.726522	0.726294	0.7258	0.72523	0.724508	0.72371	0.72352	0.723938	0.725002	0.725762	0.726332	0.726826	0.727054	0.727168
0.42946	0.726674	0.726674	0.726674	0.726674	0.726674	0.726636	0.726598	0.726522	0.726294	0.7258	0.72523	0.724508	0.723672	0.72352	0.723938	0.725002	0.725762	0.726332	0.726826	0.727054	0.727168
0.48315	0.726674	0.726674	0.726674	0.726674	0.726674	0.726636	0.726598	0.726522	0.726294	0.7258	0.72523	0.724508	0.723672	0.72352	0.723938	0.725002	0.725762	0.726332	0.726826	0.727054	0.727168
0.53683	0.726674	0.726674	0.726674	0.726674	0.726674	0.726636	0.726598	0.726522	0.726294	0.7258	0.72523	0.724508	0.723672	0.72352	0.723938	0.725002	0.725762	0.726332	0.726826	0.727054	0.727168
0.59051	0.726674	0.726674	0.726674	0.726674	0.726674	0.726636	0.726598	0.726522	0.726294	0.7258	0.72523	0.724508	0.723672	0.72352	0.723938	0.725002	0.725762	0.726332	0.726826	0.727054	0.727168
0.6442	0.726674	0.726674	0.726674	0.726674	0.726674	0.726636	0.726598	0.726522	0.726294	0.7258	0.72523	0.724508	0.723672	0.72352	0.723938	0.725002	0.725762	0.726332	0.726826	0.727054	0.727168
0.69788	0.726674	0.726674	0.726674	0.726674	0.726674	0.726636	0.726598	0.726522	0.726294	0.7258	0.72523	0.724508	0.723672	0.72352	0.723938	0.725002	0.725762	0.726332	0.726826	0.727054	0.727168
0.75156	0.726674	0.726674	0.726674	0.726674	0.726674	0.726636	0.726598	0.726522	0.726294	0.7258	0.72523	0.724508	0.723672	0.72352	0.723938	0.725002	0.725762	0.726332	0.726826	0.727054	0.727168
0.80524	0.726674	0.726674	0.726674	0.726674	0.726674	0.726636	0.726598	0.726522	0.726294	0.7258	0.72523	0.724508	0.723672	0.72352	0.723938	0.725002	0.725762	0.726332	0.726826	0.727054	0.727168
0.85893	0.726674	0.726674	0.726674	0.726674	0.726674	0.726636	0.726598	0.726522	0.726294	0.7258	0.72523	0.724508	0.72371	0.72352	0.723938	0.725002	0.725762	0.726332	0.726826	0.727054	0.727168
0.91261	0.726674	0.726674	0.726674	0.726674	0.726636	0.726636	0.726598	0.726522	0.726294	0.7258	0.72523	0.724508	0.72371	0.723558	0.723976	0.725002	0.725762	0.726332	0.726826	0.727054	0.727168
0.96629	0.726674	0.726674	0.726674	0.726674	0.726636	0.726636	0.726598	0.726522	0.726294	0.7258	0.72523	0.724508	0.72371	0.723558	0.723976	0.725002	0.725762	0.726332	0.726826	0.727054	0.727168
1.02	0.726674	0.726674	0.726674	0.726674	0.726636	0.726636	0.726598	0.726522	0.726294	0.7258	0.72523	0.724546	0.72371	0.723558	0.723976	0.72504	0.725762	0.726332	0.726826	0.727054	0.727168
1.0737	0.726674	0.726674	0.726674	0.726636	0.726636	0.726636	0.726598	0.726522	0.726294	0.7258	0.72523	0.724546	0.723748	0.723596	0.724014	0.72504	0.7258	0.72637	0.726826	0.727054	0.727168
1.1273	0.726674	0.726674	0.726674	0.726636	0.726636	0.726636	0.726598	0.726522	0.726294	0.7258	0.72523	0.724546	0.723748	0.723634	0.724052	0.72504	0.7258	0.72637	0.726826	0.727054	0.727168
1.181	0.726636	0.726636	0.726636	0.726636	0.726636	0.726636	0.726598	0.726522	0.726294	0.7258	0.72523	0.724546	0.723786	0.723596	0.723862	0.72466	0.725192	0.72542	0.724584	0.718922	0.58824
1.2347	0.726636	0.726636	0.726636	0.726636	0.726636	0.726636	0.726598	0.726484	0.726294	0.725762	0.725192	0.724508	0.72352	0.722988	0.72257	0.721278	0.716186	0.677692	0.0288143	0.00114023	0.00114
1.2884	0.726636	0.726636	0.726636	0.726636	0.726636	0.726636	0.726598	0.726484	0.726294	0.725762	0.725154	0.724356	0.72295	0.721506	0.718732	0.700492	0.54929	0.020243	0.00114	0.00114	0.00114
1.3421	0.726636	0.726636	0.726636	0.726636	0.726636	0.726636	0.72656	0.726484	0.726256	0.725724	0.72504	0.72409	0.721924	0.71839	0.706876	0.539296	0.0254129	0.00114061	0.00114	0.00114	0.00114
1.3958	0.726636	0.726636	0.726636	0.726636	0.726636	0.726598	0.72656	0.726484	0.726256	0.725648	0.724888	0.72371	0.720176	0.71155	0.66576	0.0961514	0.00118701	0.00114	0.00114	0.00114	0.00114
1.4494	0.726636	0.726636	0.726636	0.726636	0.726598	0.726598	0.72656	0.726446	0.726218	0.725572	0.724698	0.72314	0.717136	0.695666	0.522614	0.00377469	0.00114	0.00114	0.00114	0.00114	0.00114
1.5031	0.726636	0.726636	0.726636	0.726598	0.726598	0.726598	0.72656	0.726446	0.72618	0.725496	0.72447	0.722342	0.711816	0.656716	0.225842	0.00116375	0.00114	0.00114	0.00114	0.00114	0.00114
1.5568	0.726598	0.726598	0.726598	0.726598	0.726598	0.726598	0.726522	0.726408	0.726142	0.725382	0.724166	0.72124	0.702164	0.563388	0.0424156	0.00114008	0.00114	0.00114	0.00114	0.00114	0.00114
1.6105	0.726598	0.726598	0.726598	0.726598	0.726598	0.72656	0.726522	0.726408	0.726104	0.725268	0.723748	0.719682	0.684038	0.38076	0.0053941	0.00114	0.00114	0.00114	0.00114	0.00114	0.00114
1.6642	0.726598	0.726598	0.726598	0.726598	0.726598	0.72656	0.726522	0.72637	0.726066	0.725078	0.723254	0.71744	0.649496	0.170061	0.00143891	0.00114	0.00114	0.00114	0.00114	0.00114	0.00114
1.7179	0.726598	0.726598	0.726598	0.726598	0.72656	0.72656	0.726484	0.726332	0.726028	0.724888	0.72257	0.714248	0.585732	0.0517712	0.00115706	0.00114	0.00114	0.00114	0.00114	0.00114	0.00114
1.7715	0.726598	0.726598	0.726598	0.72656	0.72656	0.72656	0.726484	0.726332	0.725952	0.724698	0.721734	0.70946	0.474012	0.0115448	0.00114042	0.00114	0.00114	0.00114	0.00114	0.00114	0.00114
1.8252	0.726598	0.72656	0.72656	0.72656	0.72656	0.726522	0.726446	0.726294	0.725876	0.724432	0.72067	0.70243	0.325166	0.00310525	0.00114	0.00114	0.00114	0.00114	0.00114	0.00114	0.00114
1.8789	0.72656	0.72656	0.72656	0.72656	0.72656	0.726522	0.726446	0.726256	0.7258	0.72409	0.719264	0.691714	0.175134	0.00141083	0.00114	0.00114	0.00114	0.00114	0.00114	0.00114	0.00114
1.9326	0.72656	0.72656	0.72656	0.72656	0.726522	0.726522	0.726408	0.726218	0.725724	0.723748	0.717478	0.675564	0.0779798	0.00117686	0.00114	0.00114	0.00114	0.00114	0.00114	0.00114	0.00114
1.9863	0.72656	0.72656	0.72656	0.726522	0.726522	0.726484	0.72637	0.726142	0.72561	0.723292	0.715084	0.650636	0.0288253	0.0011435	0.00114	0.00114	0.00114	0.00114	0.00114	0.00114	0.00114
2.04	0.72656	0.72656	0.72656	0.726522	0.726522	0.726484	0.726332	0.726104	0.725496	0.72276	0.711892	0.613092	0.010059	0.00114027	0.00114	0.00114	0.00114	0.00114	0.00114	0.00114	0.00114
2.0936	0.726522	0.726522	0.726522	0.726522	0.726484	0.726446	0.726332	0.726028	0.725382	0.722114	0.707712	0.558904	0.00385092	0.00114	0.00114	0.00114	0.00114	0.00114	0.00114	0.00114	0.00114
2.1473	0.726522	0.726522	0.726522	0.726522	0.726484	0.726446	0.726294	0.72599	0.72523	0.721354	0.70205	0.484044	0.00188902	0.00114	0.00114	0.00114	0.00114	0.00114	0.00114	0.00114	0.00114
2.201	0.726522	0.726522	0.726522	0.726484	0.726484	0.726408	0.726256	0.725914	0.725078	0.720442	0.694412	0.390298	0.00132901	0.00114	0.00114	0.00114	0.00114	0.00114	0.00114	0.00114	0.00114
2.2547	0.726522	0.726522	0.726484	0.726484	0.726446	0.726408	0.726218	0.725838	0.724888	0.719302	0.684114	0.287466	0.00118275	0.00114	0.00114	0.00114	0.00114	0.00114	0.00114	0.00114	0.00114
2.3084	0.726484	0.726484	0.726484	0.726484	0.726446	0.72637	0.72618	0.725762	0.72466	0.717934	0.670472	0.195043	0.00114984	0.00114	0.00114	0.00114	0.00114	0.00114	0.00114	0.00114	0.00114
2.3621	0.726484	0.726484	0.726484	0.726446	0.726408	0.72637	0.726104	0.725648	0.724394	0.716262	0.651814	0.118134	0.00114156	0.00114	0.00114	0.00114	0.00114	0.00114	0.00114	0.00114	0.00114
2.4157	0.726484	0.726484	0.726446	0.726446	0.726408	0.726332	0.726066	0.725534	0.72409	0.714134	0.626734	0.0655614	0.00114019	0.00114	0.00114	0.00114	0.00114	0.00114	0.00114	0.00114	0.00114
2.4694	0.726484	0.726446	0.726446	0.726408	0.72637	0.726294	0.72599	0.72542	0.723748	0.711512	0.595384	0.0359545	0.00114004	0.00114	0.00114	0.00114	0.00114	0.00114	0.00114	0.00114	0.00114
2.5231	0.726446	0.726446	0.726446	0.726408	0.72637	0.726256	0.725952	0.725268	0.72333	0.708168	0.55708	0.020102	0.00114	0.00114	0.00114	0.00114	0.00114	0.00114	0.00114	0.00114	0.00114
2.5768	0.726446	0.726446	0.726408	0.726408	0.726332	0.726218	0.725876	0.725078	0.722836	0.703874	0.512202	0.0120129	0.00114	0.00114	0.00114	0.00114	0.00114	0.00114	0.00114	0.00114	0.00114
2.6305	0.726446	0.726408	0.726408	0.72637	0.726332	0.726218	0.725838	0.724964	0.722418	0.700302	0.477622	0.00881866	0.00114	0.00114	0.00114	0.00114	0.00114	0.00114	0.00114	0.00114	0.00114
2.6841	0.726408	0.726408	0.726408	0.72637	0.726332	0.726218	0.7258	0.724926	0.722228	0.698326	0.460978	0.00790514	0.00114	0.00114	0.00114	0.00114	0.00114	0.00114	0.00114	0.00114	0.00114
2.7378	0.726408	0.726408	0.726408	0.72637	0.726294	0.72618	0.725762	0.72485	0.722	0.696274	0.44422	0.00711588	0.00114	0.00114	0.00114	0.00114	0.00114	0.00114	0.00114	0.00114	0.00114
2.7915	0.726408	0.726408	0.726408	0.72637	0.726294	0.72618	0.725724	0.724774	0.721772	0.69407	0.427006	0.00641554	0.00114	0.00114	0.00114	0.00114	0.00114	0.00114	0.00114	0.00114	0.00114
2.8452	0.726408	0.726408	0.726408	0.72637	0.726294	0.72618	0.725724	0.724698	0.721506	0.691714	0.409716	0.00580754	0.00114	0.00114	0.00114	0.00114	0.00114	0.00114	0.00114	0.00114	0.00114
2.8989	0.726408	0.726408	0.72637	0.726332	0.726294	0.726142	0.725686	0.724622	0.721278	0.689168	0.39216	0.00526642	0.00114	0.00114	0.00114	0.00114	0.00114	0.00114	0.00114	0.00114	0.00114
2.9526	0.726408	0.726408	0.72637	0.726332	0.726294	0.726142	0.725648	0.724546	0.721012	0.686432	0.374133	0.00477888	0.00114	0.00114	0.00114	0.00114	0.00114	0.00114	0.00114	0.00114	0.00114
3.0062	0.726408	0.72637	0.72637	0.726332	0.726256	0.726142	0.72561	0.72447	0.720708	0.683582	0.356729	0.0043681	0.00114	0.00114	0.00114	0.00114	0.00114	0.00114	0.00114	0.00114	0.00114
3.0599	0.726408	0.72637	0.72637	0.726332	0.726256	0.726104	0.725572	0.724394	0.720404	0.680504	0.33915	0.0039995	0.00114	0.00114	0.00114	0.00114	0.00114	0.00114	0.00114	0.00114	0.00114
3.1136	0.72637	0.72637	0.72637	0.726332	0.726256	0.726104	0.725572	0.724318	0.7201	0.677236	0.321681	0.00367281	0.00114	0.00114	0.00114	0.00114	0.00114	0.00114	0.00114	0.00114	0.00114
3.1673	0.72637	0.72637	0.72637	0.726294	0.726256	0.726104	0.725534	0.724204	0.719796	0.67374	0.304505	0.00338591	0.00114	0.00114	0.00114	0.00114	0.00114	0.00114	0.00114	0.00114	0.00114
3.221	0.72637	0.72637	0.726332	0.726294	0.726218	0.726066	0.725496	0.724128	0.719454	0.669978	0.287436	0.00312911	0.00114	0.00114	0.00114	0.00114	0.00114	0.00114	0.00114	0.00114	0.00114
3.2747	0.72637	0.72637	0.726332	0.726294	0.726218	0.726066	0.725458	0.724014	0.719074	0.666064	0.271168	0.0029092	0.00114	0.00114	0.00114	0.00114	0.00114	0.00114	0.00114	0.00114	0.00114
3.3283	0.72637	0.726332	0.726332	0.726294	0.726218	0.726028	0.72542	0.723938	0.718732	0.661884	0.255352	0.00271468	0.00114	0.00114	0.00114	0.00114	0.00114	0.00114	0.00114	0.00114	0.00114
3.382	0.72637	0.726332	0.726332	0.726294	0.726218	0.726028	0.725382	0.723824	0.718314	0.657362	0.239389	0.00253392	0.00114	0.00114	0.00114	0.00114	0.00114	0.00114	0.00114	0.00114	0.00114
3.4357	0.726332	0.726332	0.726332	0.726256	0.72618	0.726028	0.725344	0.723748	0.717934	0.652726	0.22474	0.00238359	0.00114	0.00114	0.00114	0.00114	0.00114	0.00114	0.00114	0.00114	0.00114
3.4894	0.726332	0.726332	0.726294	0.726256	0.72618	0.72599	0.725306	0.723634	0.717478	0.647748	0.210315	0.00224626	0.00114	0.00114	0.00114	0.00114	0.00114	0.00114	0.00114	0.00114	0.00114
3.5431	0.726332	0.726332	0.726294	0.726256	0.72618	0.72599	0.725268	0.72352	0.71706	0.642466	0.196433	0.00212382	0.00114	0.00114	0.00114	0.00114	0.00114	0.00114	0.00114	0.00114	0.00114
3.5968	0.726332	0.726294	0.726294	0.726256	0.726142	0.725952	0.72523	0.723406	0.716566	0.63688	0.183122	0.00201476	0.00114	0.00114	0.00114	0.00114	0.00114	0.00114	0.00114	0.00114	0.00114
3.6504	0.726332	0.726294	0.726294	0.726218	0.726142	0.725952	0.725192	0.723292	0.71611	0.631028	0.170548	0.00191873	0.00114	0.00114	0.00114	0.00114	0.00114	0.00114	0.00114	0.00114	0.00114
3.7041	0.726294	0.726294	0.726294	0.726218	0.726142	0.725952	0.725154	0.723178	0.715578	0.624834	0.158479	0.00183225	0.00114	0.00114	0.00114	0.00114	0.00114	0.00114	0.00114	0.00114	0.00114
3.7578	0.726294	0.726294	0.726256	0.726218	0.726142	0.725914	0.725116	0.723026	0.715046	0.61845	0.147345	0.00175769	0.00114	0.00114	0.00114	0.00114	0.00114	0.00114	0.00114	0.00114	0.00114
3.8115	0.726294	0.726294	0.726256	0.726218	0.726104	0.725914	0.725078	0.722912	0.714514	0.611496	0.136295	0.00168724	0.00114	0.00114	0.00114	0.00114	0.00114	0.00114	0.00114	0.00114	0.00114
3.8652	0.726294	0.726256	0.726256	0.726218	0.726104	0.725876	0.72504	0.722798	0.713944	0.604276	0.126065	0.00162587	0.00114	0.00114	0.00114	0.00114	0.00114	0.00114	0.00114	0.00114	0.00114
3.9189	0.726294	0.726256	0.726256	0.72618	0.726104	0.725876	0.724964	0.722646	0.713336	0.596562	0.116196	0.00156955	0.00114	0.00114	0.00114	0.00114	0.00114	0.00114	0.00114	0.00114	0.00114
3.9725	0.726256	0.726256	0.726256	0.72618	0.726066	0.725838	0.724926	0.722494	0.71269	0.58862	0.107126	0.00152053	0.00114	0.00114	0.00114	0.00114	0.00114	0.00114	0.00114	0.00114	0.00114
4.0262	0.726256	0.726256	0.726218	0.72618	0.726066	0.725838	0.724888	0.72238	0.712044	0.580222	0.098496	0.00147603	0.00114	0.00114	0.00114	0.00114	0.00114	0.00114	0.00114	0.00114	0.00114
4.0799	0.726256	0.726256	0.726218	0.726142	0.726066	0.7258	0.72485	0.722228	0.71136	0.571558	0.0905464	0.00143701	0.00114	0.00114	0.00114	0.00114	0.00114	0.00114	0.00114	0.00114	0.00114
4.1336	0.726256	0.726218	0.726218	0.726142	0.726028	0.7258	0.724812	0.722076	0.710638	0.562248	0.0828552	0.00140072	0.00114	0.00114	0.00114	0.00114	0.00114	0.00114	0.00114	0.00114	0.00114
4.1873	0.726256	0.726218	0.726218	0.726142	0.726028	0.725762	0.724736	0.721924	0.709878	0.552482	0.0756276	0.00136796	0.00114	0.00114	0.00114	0.00114	0.00114	0.00114	0.00114	0.00114	0.00114
4.241	0.726218	0.726218	0.72618	0.726142	0.726028	0.725762	0.724698	0.721772	0.709118	0.542564	0.0690916	0.00133973	0.00114	0.00114	0.00114	0.00114	0.00114	0.00114	0.00114	0.00114	0.00114
4.2946	0.726218	0.726218	0.72618	0.726104	0.72599	0.725724	0.72466	0.721582	0.708282	0.531544	0.0625366	0.00131222	0.00114	0.00114	0.00114	0.00114	0.00114	0.00114	0.00114	0.00114	0.00114
4.3483	0.726218	0.72618	0.72618	0.726104	0.72599	0.725724	0.724584	0.72143	0.707446	0.520942	0.0569544	0.00128991	0.00114	0.00114	0.00114	0.00114	0.00114	0.00114	0.00114	0.00114	0.00114
4.402	0.726218	0.72618	0.72618	0.726104	0.72599	0.725686	0.724546	0.72124	0.706572	0.5092	0.0513532	0.00126817	0.00114	0.00114	0.00114	0.00114	0.00114	0.00114	0.00114	0.00114	0.00114
4.4557	0.72618	0.72618	0.726142	0.726066	0.725952	0.725686	0.72447	0.721088	0.70566	0.497382	0.0463296	0.0012494	0.00114	0.00114	0.00114	0.00114	0.00114	0.00114	0.00114	0.00114	0.00114
4.5094	0.72618	0.72618	0.726142	0.726066	0.725952	0.725648	0.724432	0.720898	0.70471	0.484918	0.0415834	0.0012323	0.00114	0.00114	0.00114	0.00114	0.00114	0.00114	0.00114	0.00114	0.00114
4.5631	0.72618	0.726142	0.726142	0.726066	0.725914	0.725648	0.724356	0.720708	0.703684	0.471428	0.0369588	0.00121615	0.00114	0.00114	0.00114	0.00114	0.00114	0.00114	0.00114	0.00114	0.00114
4.6167	0.72618	0.726142	0.726104	0.726066	0.725914	0.72561	0.724318	0.720518	0.702734	0.45904	0.0331493	0.00120327	0.00114	0.00114	0.00114	0.00114	0.00114	0.00114	0.00114	0.00114	0.00114
4.6704	0.726142	0.726142	0.726104	0.726028	0.725914	0.725572	0.72428	0.720366	0.701784	0.446234	0.0295746	0.00119153	0.00114	0.00114	0.00114	0.00114	0.00114	0.00114	0.00114	0.00114	0.00114
4.7241	0.726142	0.726142	0.726104	0.726028	0.725876	0.725572	0.724204	0.720176	0.70072	0.432478	0.0261128	0.00118066	0.00114	0.00114	0.00114	0.00114	0.00114	0.00114	0.00114	0.00114	0.00114
4.7778	0.726142	0.726104	0.726104	0.726028	0.725876	0.725534	0.724166	0.719986	0.69958	0.417734	0.0227753	0.00117063	0.00114	0.00114	0.00114	0.00114	0.00114	0.00114	0.00114	0.00114	0.00114
4.8315	0.726104	0.726104	0.726066	0.72599	0.725838	0.725496	0.724014	0.719416	0.696464	0.381596	0.0170536	0.00115919	0.00114	0.00114	0.00114	0.00114	0.00114	0.00114	0.00114	0.00114	0.00114
4.8851	0.726066	0.726066	0.726028	0.725952	0.7258	0.72542	0.723824	0.718732	0.692398	0.336319	0.0116079	0.00114942	0.00114	0.00114	0.00114	0.00114	0.00114	0.00114	0.00114	0.00114	0.00114
4.9388	0.726066	0.726028	0.72599	0.725914	0.725724	0.725344	0.723596	0.717972	0.687344	0.283142	0.0069198	0.00114232	0.00114	0.00114	0.00114	0.00114	0.00114	0.00114	0.00114	0.00114	0.00114
4.9925	0.726028	0.72599	0.725952	0.725876	0.725686	0.725268	0.723368	0.717136	0.681986	0.239263	0.00466716	0.00114057	0.00114	0.00114	0.00114	0.00114	0.00114	0.00114	0.00114	0.00114	0.00114
5.0462	0.72599	0.725952	0.725914	0.7258	0.72561	0.725192	0.72314	0.716224	0.675982	0.200287	0.00343721	0.00114027	0.00114	0.00114	0.00114	0.00114	0.00114	0.00114	0.00114	0.00114	0.00114
5.0999	0.725952	0.725914	0.725876	0.725762	0.725572	0.725078	0.722874	0.715198	0.668496	0.15887	0.0023921	0.00114008	0.00114	0.00114	0.00114	0.00114	0.00114	0.00114	0.00114	0.00114	0.00114
5.1536	0.725914	0.725876	0.725838	0.725724	0.725496	0.725002	0.722608	0.71402	0.660022	0.123952	0.00179124	0.00114	0.00114	0.00114	0.00114	0.00114	0.00114	0.00114	0.00114	0.00114	0.00114
5.2072	0.725876	0.725838	0.7258	0.725686	0.725458	0.724888	0.722304	0.712804	0.650902	0.0992636	0.00156412	0.00114	0.00114	0.00114	0.00114	0.00114	0.00114	0.00114	0.00114	0.00114	0.00114
5.2609	0.725838	0.7258	0.725762	0.72561	0.725382	0.724812	0.722	0.711322	0.63954	0.074993	0.00137153	0.00114	0.00114	0.00114	0.00114	0.00114	0.00114	0.00114	0.00114	0.00114	0.00114
5.3146	0.7258	0.725762	0.725686	0.725572	0.725306	0.724698	0.72162	0.70965	0.62567	0.0531658	0.00123386	0.00114	0.00114	0.00114	0.00114	0.00114	0.00114	0.00114	0.00114	0.00114	0.00114
5.3683	0.725762	0.725686	0.725648	0.725496	0.72523	0.724584	0.72124	0.70794	0.61218	0.0410818	0.00119799	0.00114	0.00114	0.00114	0.00114	0.00114	0.00114	0.00114	0.00114	0.00114	0.00114
5.422	0.725686	0.725648	0.72561	0.725458	0.725154	0.724432	0.720822	0.705964	0.595536	0.0297947	0.00116831	0.00114	0.00114	0.00114	0.00114	0.00114	0.00114	0.00114	0.00114	0.00114	0.00114
5.4757	0.725648	0.72561	0.725534	0.725382	0.725078	0.724318	0.720366	0.703798	0.577562	0.0220647	0.00115482	0.00114	0.00114	0.00114	0.00114	0.00114	0.00114	0.00114	0.00114	0.00114	0.00114
5.5293	0.72561	0.725534	0.725496	0.725306	0.725002	0.724166	0.71991	0.701404	0.558182	0.0167124	0.00114889	0.00114	0.00114	0.00114	0.00114	0.00114	0.00114	0.00114	0.00114	0.00114	0.00114
5.583	0.725572	0.725496	0.725458	0.725268	0.724888	0.724014	0.71934	0.698554	0.534546	0.0118518	0.0011441	0.00114	0.00114	0.00114	0.00114	0.00114	0.00114	0.00114	0.00114	0.00114	0.00114
5.6367	0.725496	0.725458	0.725382	0.725192	0.724812	0.723862	0.718732	0.695286	0.507034	0.00801534	0.00114122	0.00114	0.00114	0.00114	0.00114	0.00114	0.00114	0.00114	0.00114	0.00114	0.00114
5.6904	0.725458	0.725382	0.725306	0.725116	0.724698	0.723672	0.718124	0.692018	0.48336	0.00642086	0.0011408	0.00114	0.00114	0.00114	0.00114	0.00114	0.00114	0.00114	0.00114	0.00114	0.00114
5.7441	0.725382	0.725306	0.72523	0.725002	0.724584	0.723482	0.717402	0.688142	0.455202	0.0049457	0.00114046	0.00114	0.00114	0.00114	0.00114	0.00114	0.00114	0.00114	0.00114	0.00114	0.00114
5.7978	0.725306	0.725268	0.725192	0.724926	0.72447	0.723292	0.716604	0.683506	0.421952	0.00363462	0.00114019	0.00114	0.00114	0.00114	0.00114	0.00114	0.00114	0.00114	0.00114	0.00114	0.00114
5.8514	0.725268	0.725192	0.725116	0.72485	0.724356	0.723064	0.715692	0.677958	0.383686	0.00256359	0.00114004	0.00114	0.00114	0.00114	0.00114	0.00114	0.00114	0.00114	0.00114	0.00114	0.00114
5.9051	0.725192	0.725116	0.725002	0.724736	0.724204	0.722836	0.714742	0.672562	0.354544	0.00220951	0.00114	0.00114	0.00114	0.00114	0.00114	0.00114	0.00114	0.00114	0.00114	0.00114	0.00114
5.9588	0.725116	0.72504	0.724926	0.724622	0.724052	0.72257	0.71364	0.666102	0.322039	0.00189008	0.00114	0.00114	0.00114	0.00114	0.00114	0.00114	0.00114	0.00114	0.00114	0.00114	0.00114
6.0125	0.72504	0.724926	0.72485	0.724508	0.7239	0.722304	0.712424	0.65835	0.285893	0.0016101	0.00114	0.00114	0.00114	0.00114	0.00114	0.00114	0.00114	0.00114	0.00114	0.00114	0.00114
6.0662	0.724964	0.72485	0.724736	0.724394	0.723748	0.721962	0.71098	0.649382	0.250219	0.00142188	0.00114	0.00114	0.00114	0.00114	0.00114	0.00114	0.00114	0.00114	0.00114	0.00114	0.00114
6.1199	0.72485	0.724774	0.72466	0.72428	0.723558	0.721658	0.709422	0.639692	0.220883	0.00134839	0.00114	0.00114	0.00114	0.00114	0.00114	0.00114	0.00114	0.00114	0.00114	0.00114	0.00114
6.1735	0.724774	0.72466	0.724546	0.724128	0.723368	0.721278	0.707636	0.627874	0.189905	0.00128258	0.00114	0.00114	0.00114	0.00114	0.00114	0.00114	0.00114	0.00114	0.00114	0.00114	0.00114
6.2272	0.72466	0.724546	0.724432	0.723976	0.72314	0.72086	0.70547	0.613244	0.157559	0.00122554	0.00114	0.00114	0.00114	0.00114	0.00114	0.00114	0.00114	0.00114	0.00114	0.00114	0.00114
6.2809	0.724622	0.72447	0.724356	0.7239	0.723026	0.720594	0.704064	0.60363	0.14019	0.00120255	0.00114	0.00114	0.00114	0.00114	0.00114	0.00114	0.00114	0.00114	0.00114	0.00114	0.00114
6.3346	0.724584	0.724432	0.724318	0.723824	0.72295	0.720442	0.703266	0.598424	0.132536	0.00119654	0.00114	0.00114	0.00114	0.00114	0.00114	0.00114	0.00114	0.00114	0.00114	0.00114	0.00114
6.3883	0.724546	0.724394	0.724242	0.723786	0.722836	0.720252	0.70243	0.592876	0.124864	0.00119077	0.00114	0.00114	0.00114	0.00114	0.00114	0.00114	0.00114	0.00114	0.00114	0.00114	0.00114
6.442	0.724508	0.724356	0.724204	0.723748	0.72276	0.7201	0.701556	0.586872	0.117127	0.00118511	0.00114	0.00114	0.00114	0.00114	0.00114	0.00114	0.00114	0.00114	0.00114	0.00114	0.00114
6.4956	0.72447	0.724318	0.724166	0.723672	0.722684	0.719948	0.700644	0.580982	0.110329	0.00118066	0.00114	0.00114	0.00114	0.00114	0.00114	0.00114	0.00114	0.00114	0.00114	0.00114	0.00114
6.5493	0.724432	0.72428	0.724128	0.723596	0.722608	0.719758	0.699694	0.574674	0.103577	0.0011764	0.00114	0.00114	0.00114	0.00114	0.00114	0.00114	0.00114	0.00114	0.00114	0.00114	0.00114
6.603	0.724394	0.724242	0.72409	0.723558	0.722494	0.719568	0.698668	0.567948	0.0968468	0.00117234	0.00114	0.00114	0.00114	0.00114	0.00114	0.00114	0.00114	0.00114	0.00114	0.00114	0.00114
6.6567	0.724356	0.724204	0.724014	0.723482	0.722418	0.719378	0.697642	0.560918	0.090345	0.00116858	0.00114	0.00114	0.00114	0.00114	0.00114	0.00114	0.00114	0.00114	0.00114	0.00114	0.00114
6.7104	0.724318	0.724128	0.723976	0.723444	0.722342	0.719188	0.696578	0.554268	0.0850022	0.00116584	0.00114	0.00114	0.00114	0.00114	0.00114	0.00114	0.00114	0.00114	0.00114	0.00114	0.00114
6.7641	0.724242	0.72409	0.723938	0.723368	0.722228	0.718998	0.695476	0.5472	0.0796974	0.00116326	0.00114	0.00114	0.00114	0.00114	0.00114	0.00114	0.00114	0.00114	0.00114	0.00114	0.00114
6.8177	0.724204	0.724052	0.723862	0.723292	0.722114	0.718808	0.694298	0.539638	0.0744344	0.00116075	0.00114	0.00114	0.00114	0.00114	0.00114	0.00114	0.00114	0.00114	0.00114	0.00114	0.00114
6.8714	0.724166	0.724014	0.723824	0.723216	0.722038	0.718618	0.693082	0.53181	0.0694108	0.00115843	0.00114	0.00114	0.00114	0.00114	0.00114	0.00114	0.00114	0.00114	0.00114	0.00114	0.00114
6.9251	0.724128	0.723938	0.723786	0.723178	0.721924	0.71839	0.691866	0.524248	0.0650788	0.00115664	0.00114	0.00114	0.00114	0.00114	0.00114	0.00114	0.00114	0.00114	0.00114	0.00114	0.00114
6.9788	0.72409	0.7239	0.72371	0.723102	0.72181	0.718162	0.690612	0.51623	0.0607962	0.0011549	0.00114	0.00114	0.00114	0.00114	0.00114	0.00114	0.00114	0.00114	0.00114	0.00114	0.00114
7.0325	0.724052	0.723862	0.723672	0.723026	0.721734	0.717934	0.689244	0.507718	0.0565668	0.00115322	0.00114	0.00114	0.00114	0.00114	0.00114	0.00114	0.00114	0.00114	0.00114	0.00114	0.00114
7.0862	0.723976	0.723786	0.723596	0.72295	0.72162	0.717706	0.687876	0.499358	0.0528124	0.00115182	0.00114	0.00114	0.00114	0.00114	0.00114	0.00114	0.00114	0.00114	0.00114	0.00114	0.00114
7.1398	0.723938	0.723748	0.723558	0.722874	0.721506	0.717478	0.68647	0.491112	0.0494798	0.00115068	0.00114	0.00114	0.00114	0.00114	0.00114	0.00114	0.00114	0.00114	0.00114	0.00114	0.00114
7.1935	0.7239	0.72371	0.723482	0.722798	0.721392	0.71725	0.685026	0.482448	0.0462004	0.00114958	0.00114	0.00114	0.00114	0.00114	0.00114	0.00114	0.00114	0.00114	0.00114	0.00114	0.00114
7.2472	0.723824	0.723634	0.723444	0.722722	0.721278	0.717022	0.683468	0.473366	0.0430122	0.00114855	0.00114	0.00114	0.00114	0.00114	0.00114	0.00114	0.00114	0.00114	0.00114	0.00114	0.00114
7.3009	0.723786	0.723596	0.723368	0.722646	0.721164	0.716756	0.681948	0.464854	0.040318	0.00114771	0.00114	0.00114	0.00114	0.00114	0.00114	0.00114	0.00114	0.00114	0.00114	0.00114	0.00114
7.3546	0.723748	0.72352	0.723292	0.72257	0.72105	0.716528	0.68039	0.456114	0.037756	0.00114695	0.00114	0.00114	0.00114	0.00114	0.00114	0.00114	0.00114	0.00114	0.00114	0.00114	0.00114
7.4082	0.72371	0.723482	0.723254	0.722494	0.720898	0.716262	0.67868	0.44669	0.035142	0.00114619	0.00114	0.00114	0.00114	0.00114	0.00114	0.00114	0.00114	0.00114	0.00114	0.00114	0.00114
7.4619	0.723634	0.723406	0.723178	0.722418	0.720784	0.715996	0.67697	0.43738	0.0327845	0.00114555	0.00114	0.00114	0.00114	0.00114	0.00114	0.00114	0.00114	0.00114	0.00114	0.00114	0.00114
7.5156	0.723596	0.723368	0.72314	0.722342	0.72067	0.71573	0.67526	0.42845	0.0307219	0.00114502	0.00114	0.00114	0.00114	0.00114	0.00114	0.00114	0.00114	0.00114	0.00114	0.00114	0.00114
7.5693	0.72352	0.723292	0.723064	0.722228	0.720556	0.715464	0.673474	0.419026	0.0286676	0.00114448	0.00114	0.00114	0.00114	0.00114	0.00114	0.00114	0.00114	0.00114	0.00114	0.00114	0.00114
7.623	0.723482	0.723254	0.722988	0.722152	0.720404	0.71516	0.671536	0.409146	0.026646	0.00114399	0.00114	0.00114	0.00114	0.00114	0.00114	0.00114	0.00114	0.00114	0.00114	0.00114	0.00114
7.6767	0.723444	0.723178	0.722912	0.722076	0.72029	0.714894	0.669712	0.400216	0.0250032	0.00114361	0.00114	0.00114	0.00114	0.00114	0.00114	0.00114	0.00114	0.00114	0.00114	0.00114	0.00114
7.7303	0.723368	0.72314	0.722874	0.722	0.720138	0.71459	0.667774	0.390944	0.0233951	0.00114323	0.00114	0.00114	0.00114	0.00114	0.00114	0.00114	0.00114	0.00114	0.00114	0.00114	0.00114
7.784	0.72333	0.723064	0.722798	0.721886	0.720024	0.714286	0.665722	0.381292	0.0218181	0.00114289	0.00114	0.00114	0.00114	0.00114	0.00114	0.00114	0.00114	0.00114	0.00114	0.00114	0.00114
7.8377	0.723254	0.722988	0.722722	0.72181	0.719872	0.713982	0.663632	0.371686	0.020349	0.00114255	0.00114	0.00114	0.00114	0.00114	0.00114	0.00114	0.00114	0.00114	0.00114	0.00114	0.00114
7.8914	0.723216	0.72295	0.722646	0.721696	0.71972	0.713678	0.661542	0.362535	0.019057	0.00114228	0.00114	0.00114	0.00114	0.00114	0.00114	0.00114	0.00114	0.00114	0.00114	0.00114	0.00114
7.9451	0.72314	0.722874	0.72257	0.72162	0.719606	0.713374	0.659376	0.353069	0.0177912	0.00114201	0.00114	0.00114	0.00114	0.00114	0.00114	0.00114	0.00114	0.00114	0.00114	0.00114	0.00114
7.9988	0.723064	0.722798	0.722532	0.721544	0.719454	0.713032	0.657058	0.343273	0.0165528	0.00114179	0.00114	0.00114	0.00114	0.00114	0.00114	0.00114	0.00114	0.00114	0.00114	0.00114	0.00114
8.0524	0.723026	0.72276	0.722456	0.72143	0.719302	0.712728	0.654816	0.33413	0.0154785	0.0011416	0.00114	0.00114	0.00114	0.00114	0.00114	0.00114	0.00114	0.00114	0.00114	0.00114	0.00114
8.1061	0.72295	0.722684	0.72238	0.721354	0.71915	0.712386	0.652612	0.325371	0.0145149	0.00114141	0.00114	0.00114	0.00114	0.00114	0.00114	0.00114	0.00114	0.00114	0.00114	0.00114	0.00114
8.1598	0.722912	0.722608	0.722304	0.72124	0.718998	0.712082	0.650256	0.316361	0.0135709	0.00114122	0.00114	0.00114	0.00114	0.00114	0.00114	0.00114	0.00114	0.00114	0.00114	0.00114	0.00114
8.2135	0.722836	0.722532	0.722228	0.721164	0.718846	0.71174	0.647786	0.307116	0.0126502	0.00114106	0.00114	0.00114	0.00114	0.00114	0.00114	0.00114	0.00114	0.00114	0.00114	0.00114	0.00114
8.2672	0.722798	0.722494	0.722152	0.72105	0.718732	0.711398	0.645506	0.298771	0.0118689	0.00114095	0.00114	0.00114	0.00114	0.00114	0.00114	0.00114	0.00114	0.00114	0.00114	0.00114	0.00114
8.3209	0.722722	0.722418	0.722076	0.720974	0.71858	0.711056	0.643074	0.290229	0.0111044	0.0011408	0.00114	0.00114	0.00114	0.00114	0.00114	0.00114	0.00114	0.00114	0.00114	0.00114	0.00114
8.3745	0.722646	0.722342	0.722	0.72086	0.718428	0.710714	0.640528	0.281485	0.0103577	0.00114068	0.00114	0.00114	0.00114	0.00114	0.00114	0.00114	0.00114	0.00114	0.00114	0.00114	0.00114
8.4282	0.722608	0.722266	0.721924	0.720746	0.718276	0.710334	0.63783	0.272449	0.00962236	0.00114057	0.00114	0.00114	0.00114	0.00114	0.00114	0.00114	0.00114	0.00114	0.00114	0.00114	0.00114
8.4819	0.722418	0.722076	0.721734	0.72048	0.71782	0.709346	0.630534	0.250891	0.008151	0.00114042	0.00114	0.00114	0.00114	0.00114	0.00114	0.00114	0.00114	0.00114	0.00114	0.00114	0.00114
8.5356	0.722228	0.721886	0.721468	0.720176	0.717326	0.708206	0.62225	0.228266	0.0067697	0.00114027	0.00114	0.00114	0.00114	0.00114	0.00114	0.00114	0.00114	0.00114	0.00114	0.00114	0.00114
8.5893	0.722038	0.721658	0.72124	0.719834	0.716794	0.706952	0.61275	0.204619	0.00548834	0.00114015	0.00114	0.00114	0.00114	0.00114	0.00114	0.00114	0.00114	0.00114	0.00114	0.00114	0.00114
8.643	0.72181	0.721392	0.720974	0.719492	0.716224	0.705622	0.602794	0.183377	0.00455316	0.00114008	0.00114	0.00114	0.00114	0.00114	0.00114	0.00114	0.00114	0.00114	0.00114	0.00114	0.00114
8.6966	0.721582	0.721164	0.720708	0.719112	0.715654	0.704216	0.592344	0.164449	0.00388246	0.00114004	0.00114	0.00114	0.00114	0.00114	0.00114	0.00114	0.00114	0.00114	0.00114	0.00114	0.00114
8.7503	0.721354	0.720898	0.720404	0.718694	0.715008	0.702658	0.580374	0.145168	0.00326063	0.00114004	0.00114	0.00114	0.00114	0.00114	0.00114	0.00114	0.00114	0.00114	0.00114	0.00114	0.00114
8.804	0.721088	0.720594	0.720062	0.718276	0.714324	0.700948	0.56696	0.126206	0.00271468	0.00114	0.00114	0.00114	0.00114	0.00114	0.00114	0.00114	0.00114	0.00114	0.00114	0.00114	0.00114
8.8577	0.720822	0.720328	0.719758	0.717858	0.713602	0.699276	0.554724	0.112613	0.00242212	0.00114	0.00114	0.00114	0.00114	0.00114	0.00114	0.00114	0.00114	0.00114	0.00114	0.00114	0.00114
8.9114	0.720556	0.720024	0.719416	0.717402	0.71288	0.697414	0.54093	0.0990622	0.00214985	0.00114	0.00114	0.00114	0.00114	0.00114	0.00114	0.00114	0.00114	0.00114	0.00114	0.00114	0.00114
8.9651	0.720252	0.719682	0.719074	0.716908	0.712044	0.695324	0.52535	0.0856368	0.00189962	0.00114	0.00114	0.00114	0.00114	0.00114	0.00114	0.00114	0.00114	0.00114	0.00114	0.00114	0.00114
9.0187	0.719948	0.71934	0.718656	0.716376	0.71117	0.69312	0.509314	0.0742672	0.00172167	0.00114	0.00114	0.00114	0.00114	0.00114	0.00114	0.00114	0.00114	0.00114	0.00114	0.00114	0.00114
9.0724	0.719606	0.71896	0.718276	0.715806	0.710258	0.690764	0.492822	0.0646418	0.00159646	0.00114	0.00114	0.00114	0.00114	0.00114	0.00114	0.00114	0.00114	0.00114	0.00114	0.00114	0.00114
9.1261	0.719264	0.71858	0.71782	0.715198	0.709232	0.688104	0.474354	0.055252	0.00148162	0.00114	0.00114	0.00114	0.00114	0.00114	0.00114	0.00114	0.00114	0.00114	0.00114	0.00114	0.00114
9.1798	0.718884	0.718162	0.717364	0.714552	0.70813	0.685292	0.455354	0.0472036	0.00139494	0.00114	0.00114	0.00114	0.00114	0.00114	0.00114	0.00114	0.00114	0.00114	0.00114	0.00114	0.00114
9.2335	0.718504	0.717706	0.71687	0.713868	0.70699	0.682366	0.437152	0.0410628	0.00134189	0.00114	0.00114	0.00114	0.00114	0.00114	0.00114	0.00114	0.00114	0.00114	0.00114	0.00114	0.00114
9.2872	0.718086	0.71725	0.716338	0.713146	0.705736	0.67906	0.417164	0.0351329	0.00129306	0.00114	0.00114	0.00114	0.00114	0.00114	0.00114	0.00114	0.00114	0.00114	0.00114	0.00114	0.00114
9.3408	0.71763	0.716756	0.715768	0.712348	0.704368	0.675374	0.395124	0.0294561	0.00124917	0.00114	0.00114	0.00114	0.00114	0.00114	0.00114	0.00114	0.00114	0.00114	0.00114	0.00114	0.00114
9.3945	0.717174	0.716224	0.715198	0.711512	0.702924	0.671574	0.375147	0.0255083	0.00122641	0.00114	0.00114	0.00114	0.00114	0.00114	0.00114	0.00114	0.00114	0.00114	0.00114	0.00114	0.00114
9.4482	0.716642	0.715616	0.714514	0.710562	0.701328	0.66728	0.353332	0.021687	0.00120521	0.00114	0.00114	0.00114	0.00114	0.00114	0.00114	0.00114	0.00114	0.00114	0.00114	0.00114	0.00114
9.5019	0.716072	0.715008	0.71383	0.709574	0.699542	0.662416	0.329692	0.0180546	0.00118609	0.00114	0.00114	0.00114	0.00114	0.00114	0.00114	0.00114	0.00114	0.00114	0.00114	0.00114	0.00114
9.5556	0.715502	0.714324	0.713032	0.708472	0.697642	0.657324	0.30802	0.0154295	0.00117515	0.00114	0.00114	0.00114	0.00114	0.00114	0.00114	0.00114	0.00114	0.00114	0.00114	0.00114	0.00114
9.6092	0.714856	0.713602	0.712234	0.707294	0.695552	0.6517	0.286322	0.0132023	0.00116709	0.00114	0.00114	0.00114	0.00114	0.00114	0.00114	0.00114	0.00114	0.00114	0.00114	0.00114	0.00114
9.6629	0.714134	0.712804	0.711322	0.705964	0.693234	0.645278	0.263306	0.0110922	0.00115976	0.00114	0.00114	0.00114	0.00114	0.00114	0.00114	0.00114	0.00114	0.00114	0.00114	0.00114	0.00114
9.7166	0.713374	0.711892	0.710296	0.70452	0.69065	0.638134	0.240183	0.00927314	0.00115414	0.00114	0.00114	0.00114	0.00114	0.00114	0.00114	0.00114	0.00114	0.00114	0.00114	0.00114	0.00114
9.7703	0.712538	0.710942	0.709232	0.702962	0.6878	0.630382	0.218796	0.00792034	0.00115102	0.00114	0.00114	0.00114	0.00114	0.00114	0.00114	0.00114	0.00114	0.00114	0.00114	0.00114	0.00114
9.824	0.711588	0.709878	0.708016	0.701176	0.684608	0.62149	0.196559	0.00664696	0.00114813	0.00114	0.00114	0.00114	0.00114	0.00114	0.00114	0.00114	0.00114	0.00114	0.00114	0.00114	0.00114
9.8777	0.710562	0.708738	0.706686	0.6992	0.680922	0.611192	0.173573	0.0054606	0.00114559	0.00114	0.00114	0.00114	0.00114	0.00114	0.00114	0.00114	0.00114	0.00114	0.00114	0.00114	0.00114
9.9313	0.710068	0.708168	0.70604	0.698212	0.679136	0.606214	0.163947	0.00503006	0.00114479	0.00114	0.00114	0.00114	0.00114	0.00114	0.00114	0.00114	0.00114	0.00114	0.00114	0.00114	0.00114
9.985	0.709726	0.70775	0.705546	0.69749	0.677844	0.602604	0.157495	0.00476824	0.00114437	0.00114	0.00114	0.00114	0.00114	0.00114	0.00114	0.00114	0.00114	0.00114	0.00114	0.00114	0.00114
10.039	0.709346	0.707294	0.705052	0.696768	0.676476	0.598766	0.151004	0.0045125	0.00114395	0.00114	0.00114	0.00114	0.00114	0.00114	0.00114	0.00114	0.00114	0.00114	0.00114	0.00114	0.00114
10.092	0.708928	0.706838	0.70452	0.696008	0.675032	0.594776	0.144449	0.00426018	0.00114357	0.00114	0.00114	0.00114	0.00114	0.00114	0.00114	0.00114	0.00114	0.00114	0.00114	0.00114	0.00114
10.146	0.708548	0.706382	0.703988	0.69521	0.673588	0.590824	0.138578	0.00405194	0.00114327	0.00114	0.00114	0.00114	0.00114	0.00114	0.00114	0.00114	0.00114	0.00114	0.00114	0.00114	0.00114
10.2	0.70813	0.705926	0.703456	0.694412	0.672068	0.586682	0.132609	0.00384294	0.00114296	0.00114	0.00114	0.00114	0.00114	0.00114	0.00114	0.00114	0.00114	0.00114	0.00114	0.00114	0.00114
10.253	0.707712	0.705432	0.702886	0.693576	0.67051	0.58235	0.126627	0.00363945	0.00114266	0.00114	0.00114	0.00114	0.00114	0.00114	0.00114	0.00114	0.00114	0.00114	0.00114	0.00114	0.00114
10.307	0.707294	0.704938	0.702316	0.692702	0.668914	0.577942	0.120912	0.00345374	0.00114239	0.00114	0.00114	0.00114	0.00114	0.00114	0.00114	0.00114	0.00114	0.00114	0.00114	0.00114	0.00114
10.361	0.706838	0.704444	0.701746	0.691828	0.66728	0.573572	0.115729	0.0032968	0.00114217	0.00114	0.00114	0.00114	0.00114	0.00114	0.00114	0.00114	0.00114	0.00114	0.00114	0.00114	0.00114
10.414	0.706382	0.703912	0.701138	0.690954	0.665608	0.568974	0.110546	0.00314347	0.00114198	0.00114	0.00114	0.00114	0.00114	0.00114	0.00114	0.00114	0.00114	0.00114	0.00114	0.00114	0.00114
10.468	0.705926	0.70338	0.70053	0.690004	0.66386	0.564186	0.10537	0.00299383	0.00114179	0.00114	0.00114	0.00114	0.00114	0.00114	0.00114	0.00114	0.00114	0.00114	0.00114	0.00114	0.00114
10.522	0.70547	0.70281	0.699884	0.689054	0.662036	0.559322	0.100472	0.00285775	0.0011416	0.00114	0.00114	0.00114	0.00114	0.00114	0.00114	0.00114	0.00114	0.00114	0.00114	0.00114	0.00114
10.576	0.704976	0.702278	0.699276	0.688104	0.660288	0.554572	0.095969	0.00273862	0.00114148	0.00114	0.00114	0.00114	0.00114	0.00114	0.00114	0.00114	0.00114	0.00114	0.00114	0.00114	0.00114
10.629	0.704482	0.701708	0.698592	0.687116	0.658426	0.549556	0.091485	0.0026223	0.00114133	0.00114	0.00114	0.00114	0.00114	0.00114	0.00114	0.00114	0.00114	0.00114	0.00114	0.00114	0.00114
10.683	0.703988	0.701138	0.697946	0.68609	0.65645	0.54435	0.0870162	0.00250884	0.00114118	0.00114	0.00114	0.00114	0.00114	0.00114	0.00114	0.00114	0.00114	0.00114	0.00114	0.00114	0.00114
10.737	0.703494	0.70053	0.697262	0.685064	0.65455	0.539258	0.0830186	0.002413	0.00114106	0.00114	0.00114	0.00114	0.00114	0.00114	0.00114	0.00114	0.00114	0.00114	0.00114	0.00114	0.00114
10.79	0.702962	0.69996	0.696578	0.684	0.652574	0.53409	0.0792148	0.00232503	0.00114099	0.00114	0.00114	0.00114	0.00114	0.00114	0.00114	0.00114	0.00114	0.00114	0.00114	0.00114	0.00114
10.844	0.70243	0.699352	0.695856	0.682936	0.650522	0.52877	0.0754528	0.00223957	0.00114087	0.00114	0.00114	0.00114	0.00114	0.00114	0.00114	0.00114	0.00114	0.00114	0.00114	0.00114	0.00114
10.898	0.701898	0.698706	0.695134	0.681834	0.648432	0.52326	0.0717554	0.0021573	0.0011408	0.00114	0.00114	0.00114	0.00114	0.00114	0.00114	0.00114	0.00114	0.00114	0.00114	0.00114	0.00114
10.951	0.701366	0.698098	0.694412	0.680732	0.64638	0.518054	0.0685748	0.00209095	0.00114072	0.00114	0.00114	0.00114	0.00114	0.00114	0.00114	0.00114	0.00114	0.00114	0.00114	0.00114	0.00114
11.005	0.700834	0.697452	0.69369	0.67963	0.64429	0.512582	0.0653904	0.00202521	0.00114068	0.00114	0.00114	0.00114	0.00114	0.00114	0.00114	0.00114	0.00114	0.00114	0.00114	0.00114	0.00114
11.059	0.700264	0.696806	0.69293	0.678452	0.642048	0.506882	0.0621756	0.00195943	0.00114061	0.00114	0.00114	0.00114	0.00114	0.00114	0.00114	0.00114	0.00114	0.00114	0.00114	0.00114	0.00114
11.112	0.699694	0.69616	0.69217	0.677274	0.639844	0.501334	0.05928	0.00190274	0.00114053	0.00114	0.00114	0.00114	0.00114	0.00114	0.00114	0.00114	0.00114	0.00114	0.00114	0.00114	0.00114
11.166	0.699124	0.695476	0.69141	0.676134	0.63764	0.495786	0.056563	0.00185136	0.00114049	0.00114	0.00114	0.00114	0.00114	0.00114	0.00114	0.00114	0.00114	0.00114	0.00114	0.00114	0.00114
11.22	0.698554	0.694792	0.690612	0.67488	0.635322	0.49001	0.0538536	0.00180055	0.00114046	0.00114	0.00114	0.00114	0.00114	0.00114	0.00114	0.00114	0.00114	0.00114	0.00114	0.00114	0.00114
11.273	0.697946	0.694108	0.689776	0.673664	0.632928	0.48412	0.0512354	0.00175256	0.00114042	0.00114	0.00114	0.00114	0.00114	0.00114	0.00114	0.00114	0.00114	0.00114	0.00114	0.00114	0.00114
11.327	0.697338	0.693424	0.689016	0.672448	0.630648	0.478572	0.0489516	0.00171262	0.00114038	0.00114	0.00114	0.00114	0.00114	0.00114	0.00114	0.00114	0.00114	0.00114	0.00114	0.00114	0.00114
11.381	0.696768	0.692702	0.68818	0.671194	0.628254	0.472796	0.0466868	0.0016736	0.00114034	0.00114	0.00114	0.00114	0.00114	0.00114	0.00114	0.00114	0.00114	0.00114	0.00114	0.00114	0.00114
11.434	0.696122	0.69198	0.687344	0.669864	0.625784	0.46683	0.0444448	0.00163548	0.0011403	0.00114	0.00114	0.00114	0.00114	0.00114	0.00114	0.00114	0.00114	0.00114	0.00114	0.00114	0.00114
11.488	0.695514	0.691258	0.686508	0.668572	0.623314	0.461016	0.0423814	0.00160136	0.00114027	0.00114	0.00114	0.00114	0.00114	0.00114	0.00114	0.00114	0.00114	0.00114	0.00114	0.00114	0.00114
11.542	0.694906	0.690536	0.685672	0.667318	0.62092	0.455316	0.0404814	0.00157073	0.00114027	0.00114	0.00114	0.00114	0.00114	0.00114	0.00114	0.00114	0.00114	0.00114	0.00114	0.00114	0.00114
11.596	0.69426	0.689814	0.684798	0.665988	0.618374	0.449426	0.0385966	0.00154079	0.00114023	0.00114	0.00114	0.00114	0.00114	0.00114	0.00114	0.00114	0.00114	0.00114	0.00114	0.00114	0.00114
11.649	0.693614	0.689054	0.683924	0.664582	0.615752	0.443346	0.0367392	0.00151156	0.00114019	0.00114	0.00114	0.00114	0.00114	0.00114	0.00114	0.00114	0.00114	0.00114	0.00114	0.00114	0.00114
11.703	0.692968	0.688332	0.683088	0.66329	0.61332	0.43776	0.0351447	0.00148747	0.00114019	0.00114	0.00114	0.00114	0.00114	0.00114	0.00114	0.00114	0.00114	0.00114	0.00114	0.00114	0.00114
11.757	0.69236	0.687572	0.682214	0.661998	0.610812	0.432212	0.0336285	0.00146498	0.00114015	0.00114	0.00114	0.00114	0.00114	0.00114	0.00114	0.00114	0.00114	0.00114	0.00114	0.00114	0.00114
11.81	0.691714	0.68685	0.68134	0.66063	0.608266	0.426474	0.0321301	0.00144301	0.00114015	0.00114	0.00114	0.00114	0.00114	0.00114	0.00114	0.00114	0.00114	0.00114	0.00114	0.00114	0.00114
11.864	0.691068	0.68609	0.680466	0.659262	0.605682	0.420736	0.030693	0.00142219	0.00114015	0.00114	0.00114	0.00114	0.00114	0.00114	0.00114	0.00114	0.00114	0.00114	0.00114	0.00114	0.00114
11.918	0.69046	0.685368	0.67963	0.65797	0.60325	0.415454	0.0294375	0.0014044	0.00114011	0.00114	0.00114	0.00114	0.00114	0.00114	0.00114	0.00114	0.00114	0.00114	0.00114	0.00114	0.00114
11.971	0.689814	0.684608	0.678756	0.65664	0.600742	0.410058	0.028196	0.001387	0.00114011	0.00114	0.00114	0.00114	0.00114	0.00114	0.00114	0.00114	0.00114	0.00114	0.00114	0.00114	0.00114
12.025	0.689168	0.683848	0.677882	0.655272	0.598158	0.40451	0.0269694	0.00136998	0.00114011	0.00114	0.00114	0.00114	0.00114	0.00114	0.00114	0.00114	0.00114	0.00114	0.00114	0.00114	0.00114
12.079	0.688294	0.682822	0.676666	0.65341	0.594624	0.3971	0.0254399	0.00134965	0.00114008	0.00114	0.00114	0.00114	0.00114	0.00114	0.00114	0.00114	0.00114	0.00114	0.00114	0.00114	0.00114
12.132	0.686394	0.680618	0.674082	0.649458	0.58729	0.382242	0.0227118	0.0013159	0.00114008	0.00114	0.00114	0.00114	0.00114	0.00114	0.00114	0.00114	0.00114	0.00114	0.00114	0.00114	0.00114
12.186	0.684342	0.678224	0.671308	0.645126	0.579272	0.366438	0.0200758	0.00128417	0.00114004	0.00114	0.00114	0.00114	0.00114	0.00114	0.00114	0.00114	0.00114	0.00114	0.00114	0.00114	0.00114
12.24	0.682138	0.675602	0.668268	0.640414	0.570494	0.349646	0.01754	0.00125457	0.00114004	0.00114	0.00114	0.00114	0.00114	0.00114	0.00114	0.00114	0.00114	0.00114	0.00114	0.00114	0.00114
12.293	0.679858	0.672942	0.665152	0.635588	0.561678	0.333815	0.0155348	0.0012342	0.00114004	0.00114	0.00114	0.00114	0.00114	0.00114	0.00114	0.00114	0.00114	0.00114	0.00114	0.00114	0.00114
12.347	0.677426	0.670092	0.661808	0.630458	0.55233	0.317805	0.0137412	0.00121729	0.00114	0.00114	0.00114	0.00114	0.00114	0.00114	0.00114	0.00114	0.00114	0.00114	0.00114	0.00114	0.00114
12.401	0.674766	0.666976	0.658198	0.624872	0.542146	0.300975	0.0120209	0.00120156	0.00114	0.00114	0.00114	0.00114	0.00114	0.00114	0.00114	0.00114	0.00114	0.00114	0.00114	0.00114	0.00114
12.454	0.671992	0.663708	0.65436	0.618944	0.531582	0.284384	0.0105226	0.00118875	0.00114	0.00114	0.00114	0.00114	0.00114	0.00114	0.00114	0.00114	0.00114	0.00114	0.00114	0.00114	0.00114
12.508	0.66918	0.660402	0.650522	0.613092	0.521284	0.269454	0.0093898	0.00118043	0.00114	0.00114	0.00114	0.00114	0.00114	0.00114	0.00114	0.00114	0.00114	0.00114	0.00114	0.00114	0.00114
12.562	0.666102	0.65683	0.646342	0.60667	0.51015	0.253962	0.008303	0.00117264	0.00114	0.00114	0.00114	0.00114	0.00114	0.00114	0.00114	0.00114	0.00114	0.00114	0.00114	0.00114	0.00114
12.615	0.662796	0.652916	0.641782	0.599678	0.498028	0.237872	0.00726256	0.00116538	0.00114	0.00114	0.00114	0.00114	0.00114	0.00114	0.00114	0.00114	0.00114	0.00114	0.00114	0.00114	0.00114
12.669	0.659414	0.648964	0.637146	0.592686	0.486324	0.223691	0.00650142	0.00116098	0.00114	0.00114	0.00114	0.00114	0.00114	0.00114	0.00114	0.00114	0.00114	0.00114	0.00114	0.00114	0.00114
12.723	0.655728	0.644632	0.63213	0.585086	0.473708	0.209186	0.00578018	0.00115691	0.00114	0.00114	0.00114	0.00114	0.00114	0.00114	0.00114	0.00114	0.00114	0.00114	0.00114	0.00114	0.00114
12.777	0.6517	0.63992	0.62662	0.576764	0.460104	0.194328	0.00509276	0.00115315	0.00114	0.00114	0.00114	0.00114	0.00114	0.00114	0.00114	0.00114	0.00114	0.00114	0.00114	0.00114	0.00114
12.83	0.64752	0.635056	0.620958	0.568328	0.446614	0.180831	0.00455164	0.00115053	0.00114	0.00114	0.00114	0.00114	0.00114	0.00114	0.00114	0.00114	0.00114	0.00114	0.00114	0.00114	0.00114
12.884	0.643188	0.629926	0.615068	0.55955	0.433048	0.168264	0.00410818	0.00114859	0.00114	0.00114	0.00114	0.00114	0.00114	0.00114	0.00114	0.00114	0.00114	0.00114	0.00114	0.00114	0.00114
12.938	0.6384	0.62434	0.60857	0.549974	0.418494	0.155534	0.00368509	0.0011468	0.00114	0.00114	0.00114	0.00114	0.00114	0.00114	0.00114	0.00114	0.00114	0.00114	0.00114	0.00114	0.00114
12.991	0.633232	0.618336	0.601578	0.539752	0.403294	0.143116	0.0033068	0.00114528	0.00114	0.00114	0.00114	0.00114	0.00114	0.00114	0.00114	0.00114	0.00114	0.00114	0.00114	0.00114	0.00114
13.045	0.627836	0.612028	0.59432	0.529264	0.388284	0.131985	0.00301659	0.00114433	0.00114	0.00114	0.00114	0.00114	0.00114	0.00114	0.00114	0.00114	0.00114	0.00114	0.00114	0.00114	0.00114
13.099	0.621908	0.605112	0.586378	0.517826	0.372316	0.120821	0.00274026	0.00114342	0.00114	0.00114	0.00114	0.00114	0.00114	0.00114	0.00114	0.00114	0.00114	0.00114	0.00114	0.00114	0.00114
13.152	0.615372	0.597512	0.5776	0.505362	0.355292	0.109649	0.00247859	0.00114258	0.00114	0.00114	0.00114	0.00114	0.00114	0.00114	0.00114	0.00114	0.00114	0.00114	0.00114	0.00114	0.00114
13.206	0.608532	0.589608	0.568556	0.492746	0.338956	0.100084	0.00229243	0.00114209	0.00114	0.00114	0.00114	0.00114	0.00114	0.00114	0.00114	0.00114	0.00114	0.00114	0.00114	0.00114	0.00114
13.26	0.601046	0.580944	0.558676	0.479104	0.321883	0.0907478	0.00212177	0.00114167	0.00114	0.00114	0.00114	0.00114	0.00114	0.00114	0.00114	0.00114	0.00114	0.00114	0.00114	0.00114	0.00114
13.313	0.5928	0.571406	0.54777	0.464284	0.303852	0.0814986	0.00196027	0.00114129	0.00114	0.00114	0.00114	0.00114	0.00114	0.00114	0.00114	0.00114	0.00114	0.00114	0.00114	0.00114	0.00114
13.367	0.583832	0.56107	0.536028	0.44859	0.285597	0.0728992	0.00182449	0.00114099	0.00114	0.00114	0.00114	0.00114	0.00114	0.00114	0.00114	0.00114	0.00114	0.00114	0.00114	0.00114	0.00114
13.421	0.574066	0.549936	0.523412	0.43206	0.267315	0.0650294	0.00171395	0.0011408	0.00114	0.00114	0.00114	0.00114	0.00114	0.00114	0.00114	0.00114	0.00114	0.00114	0.00114	0.00114	0.00114
13.474	0.563274	0.537548	0.509504	0.414086	0.248186	0.0573154	0.00160998	0.00114061	0.00114	0.00114	0.00114	0.00114	0.00114	0.00114	0.00114	0.00114	0.00114	0.00114	0.00114	0.00114	0.00114
13.528	0.551228	0.52383	0.494114	0.394592	0.228308	0.0498218	0.00151335	0.00114042	0.00114	0.00114	0.00114	0.00114	0.00114	0.00114	0.00114	0.00114	0.00114	0.00114	0.00114	0.00114	0.00114
13.582	0.5472	0.51927	0.489022	0.388322	0.222232	0.0477242	0.00148998	0.00114042	0.00114	0.00114	0.00114	0.00114	0.00114	0.00114	0.00114	0.00114	0.00114	0.00114	0.00114	0.00114	0.00114
13.635	0.54302	0.514558	0.483778	0.381862	0.216091	0.0456456	0.0014671	0.00114038	0.00114	0.00114	0.00114	0.00114	0.00114	0.00114	0.00114	0.00114	0.00114	0.00114	0.00114	0.00114	0.00114
13.689	0.538726	0.509656	0.478344	0.375277	0.209882	0.043586	0.00144476	0.00114034	0.00114	0.00114	0.00114	0.00114	0.00114	0.00114	0.00114	0.00114	0.00114	0.00114	0.00114	0.00114	0.00114
13.743	0.534318	0.504678	0.472834	0.368604	0.203707	0.0415872	0.00142333	0.0011403	0.00114	0.00114	0.00114	0.00114	0.00114	0.00114	0.00114	0.00114	0.00114	0.00114	0.00114	0.00114	0.00114
13.797	0.529948	0.499776	0.467438	0.362151	0.197881	0.0397708	0.00140494	0.00114027	0.00114	0.00114	0.00114	0.00114	0.00114	0.00114	0.00114	0.00114	0.00114	0.00114	0.00114	0.00114	0.00114
13.85	0.525426	0.494722	0.461852	0.355532	0.191987	0.0379601	0.00138666	0.00114027	0.00114	0.00114	0.00114	0.00114	0.00114	0.00114	0.00114	0.00114	0.00114	0.00114	0.00114	0.00114	0.00114
13.904	0.520752	0.489478	0.456076	0.348749	0.18604	0.0361718	0.00136884	0.00114023	0.00114	0.00114	0.00114	0.00114	0.00114	0.00114	0.00114	0.00114	0.00114	0.00114	0.00114	0.00114	0.00114
13.958	0.516116	0.484272	0.450376	0.342118	0.180356	0.0345169	0.00135307	0.00114019	0.00114	0.00114	0.00114	0.00114	0.00114	0.00114	0.00114	0.00114	0.00114	0.00114	0.00114	0.00114	0.00114
14.011	0.51148	0.479066	0.444676	0.335612	0.174903	0.0329787	0.00133904	0.00114019	0.00114	0.00114	0.00114	0.00114	0.00114	0.00114	0.00114	0.00114	0.00114	0.00114	0.00114	0.00114	0.00114
14.065	0.506654	0.473708	0.438862	0.328962	0.169415	0.0314591	0.00132533	0.00114019	0.00114	0.00114	0.00114	0.00114	0.00114	0.00114	0.00114	0.00114	0.00114	0.00114	0.00114	0.00114	0.00114
14.119	0.501676	0.468198	0.43282	0.322172	0.163894	0.0299584	0.00131195	0.00114015	0.00114	0.00114	0.00114	0.00114	0.00114	0.00114	0.00114	0.00114	0.00114	0.00114	0.00114	0.00114	0.00114
14.172	0.496812	0.462802	0.426968	0.315643	0.158703	0.0285874	0.00130013	0.00114015	0.00114	0.00114	0.00114	0.00114	0.00114	0.00114	0.00114	0.00114	0.00114	0.00114	0.00114	0.00114	0.00114
14.226	0.491986	0.457444	0.421192	0.309274	0.153729	0.0273064	0.00128945	0.00114011	0.00114	0.00114	0.00114	0.00114	0.00114	0.00114	0.00114	0.00114	0.00114	0.00114	0.00114	0.00114	0.00114
14.28	0.48697	0.451934	0.415264	0.30278	0.14874	0.0260418	0.001279	0.00114011	0.00114	0.00114	0.00114	0.00114	0.00114	0.00114	0.00114	0.00114	0.00114	0.00114	0.00114	0.00114	0.00114
14.333	0.48184	0.446272	0.409184	0.296168	0.143731	0.0247939	0.00126878	0.00114011	0.00114	0.00114	0.00114	0.00114	0.00114	0.00114	0.00114	0.00114	0.00114	0.00114	0.00114	0.00114	0.00114
14.387	0.476938	0.440914	0.403446	0.290031	0.139205	0.0237067	0.00126042	0.00114011	0.00114	0.00114	0.00114	0.00114	0.00114	0.00114	0.00114	0.00114	0.00114	0.00114	0.00114	0.00114	0.00114
14.441	0.471922	0.435442	0.397594	0.283852	0.134718	0.0226465	0.00125237	0.00114008	0.00114	0.00114	0.00114	0.00114	0.00114	0.00114	0.00114	0.00114	0.00114	0.00114	0.00114	0.00114	0.00114
14.494	0.46683	0.429856	0.391666	0.277632	0.130264	0.0216114	0.00124458	0.00114008	0.00114	0.00114	0.00114	0.00114	0.00114	0.00114	0.00114	0.00114	0.00114	0.00114	0.00114	0.00114	0.00114
14.548	0.4617	0.42427	0.385738	0.27148	0.125932	0.0206234	0.00123728	0.00114008	0.00114	0.00114	0.00114	0.00114	0.00114	0.00114	0.00114	0.00114	0.00114	0.00114	0.00114	0.00114	0.00114
14.602	0.456798	0.418988	0.380114	0.265738	0.121984	0.0197505	0.0012312	0.00114008	0.00114	0.00114	0.00114	0.00114	0.00114	0.00114	0.00114	0.00114	0.00114	0.00114	0.00114	0.00114	0.00114
14.655	0.451744	0.413516	0.374334	0.259878	0.118005	0.0188795	0.00122508	0.00114008	0.00114	0.00114	0.00114	0.00114	0.00114	0.00114	0.00114	0.00114	0.00114	0.00114	0.00114	0.00114	0.00114
14.709	0.446538	0.407854	0.368406	0.253912	0.114	0.0180135	0.00121904	0.00114008	0.00114	0.00114	0.00114	0.00114	0.00114	0.00114	0.00114	0.00114	0.00114	0.00114	0.00114	0.00114	0.00114
14.763	0.441598	0.402572	0.362835	0.248383	0.110375	0.0172531	0.00121399	0.00114004	0.00114	0.00114	0.00114	0.00114	0.00114	0.00114	0.00114	0.00114	0.00114	0.00114	0.00114	0.00114	0.00114
14.816	0.436582	0.397214	0.357246	0.242892	0.106826	0.0165205	0.00120924	0.00114004	0.00114	0.00114	0.00114	0.00114	0.00114	0.00114	0.00114	0.00114	0.00114	0.00114	0.00114	0.00114	0.00114
14.87	0.43149	0.391742	0.351553	0.237348	0.103288	0.015797	0.00120452	0.00114004	0.00114	0.00114	0.00114	0.00114	0.00114	0.00114	0.00114	0.00114	0.00114	0.00114	0.00114	0.00114	0.00114
14.924	0.426436	0.386384	0.345971	0.231963	0.0999058	0.0151191	0.00120023	0.00114004	0.00114	0.00114	0.00114	0.00114	0.00114	0.00114	0.00114	0.00114	0.00114	0.00114	0.00114	0.00114	0.00114
14.978	0.42161	0.381216	0.340647	0.226902	0.0967898	0.0145092	0.00119647	0.00114004	0.00114	0.00114	0.00114	0.00114	0.00114	0.00114	0.00114	0.00114	0.00114	0.00114	0.00114	0.00114	0.00114
15.031	0.41667	0.375976	0.335228	0.221791	0.0936776	0.0139072	0.00119282	0.00114004	0.00114	0.00114	0.00114	0.00114	0.00114	0.00114	0.00114	0.00114	0.00114	0.00114	0.00114	0.00114	0.00114
15.085	0.411578	0.370618	0.329715	0.21663	0.0905768	0.0133137	0.00118929	0.00114004	0.00114	0.00114	0.00114	0.00114	0.00114	0.00114	0.00114	0.00114	0.00114	0.00114	0.00114	0.00114	0.00114
15.139	0.406828	0.365587	0.324554	0.211861	0.087761	0.0127855	0.00118621	0.00114004	0.00114	0.00114	0.00114	0.00114	0.00114	0.00114	0.00114	0.00114	0.00114	0.00114	0.00114	0.00114	0.00114
15.192	0.402116	0.360647	0.319504	0.207241	0.0850668	0.0122877	0.00118332	0.00114004	0.00114	0.00114	0.00114	0.00114	0.00114	0.00114	0.00114	0.00114	0.00114	0.00114	0.00114	0.00114	0.00114
15.246	0.397328	0.355612	0.314374	0.202582	0.0823802	0.0117963	0.00118055	0.00114004	0.00114	0.00114	0.00114	0.00114	0.00114	0.00114	0.00114	0.00114	0.00114	0.00114	0.00114	0.00114	0.00114
15.3	0.392426	0.350489	0.309164	0.197889	0.079705	0.0113115	0.00117781	0.00114004	0.00114	0.00114	0.00114	0.00114	0.00114	0.00114	0.00114	0.00114	0.00114	0.00114	0.00114	0.00114	0.00114
15.353	0.388056	0.34596	0.304578	0.193819	0.0774364	0.0109113	0.00117564	0.00114004	0.00114	0.00114	0.00114	0.00114	0.00114	0.00114	0.00114	0.00114	0.00114	0.00114	0.00114	0.00114	0.00114
15.407	0.383648	0.341362	0.299942	0.189734	0.0751754	0.0105165	0.00117355	0.00114	0.00114	0.00114	0.00114	0.00114	0.00114	0.00114	0.00114	0.00114	0.00114	0.00114	0.00114	0.00114	0.00114
15.461	0.379126	0.336695	0.295237	0.185622	0.0729258	0.0101266	0.00117146	0.00114	0.00114	0.00114	0.00114	0.00114	0.00114	0.00114	0.00114	0.00114	0.00114	0.00114	0.00114	0.00114	0.00114
15.514	0.374802	0.332226	0.290753	0.181735	0.0708206	0.00976638	0.0011696	0.00114	0.00114	0.00114	0.00114	0.00114	0.00114	0.00114	0.00114	0.00114	0.00114	0.00114	0.00114	0.00114	0.00114
15.568	0.3708	0.328103	0.286626	0.178193	0.0689282	0.0094468	0.00116797	0.00114	0.00114	0.00114	0.00114	0.00114	0.00114	0.00114	0.00114	0.00114	0.00114	0.00114	0.00114	0.00114	0.00114
15.622	0.366734	0.323931	0.282458	0.174637	0.0670434	0.00913064	0.00116633	0.00114	0.00114	0.00114	0.00114	0.00114	0.00114	0.00114	0.00114	0.00114	0.00114	0.00114	0.00114	0.00114	0.00114
15.675	0.362607	0.319698	0.27824	0.171065	0.06517	0.00881866	0.00116474	0.00114	0.00114	0.00114	0.00114	0.00114	0.00114	0.00114	0.00114	0.00114	0.00114	0.00114	0.00114	0.00114	0.00114
15.729	0.355817	0.312774	0.271385	0.165361	0.062244	0.00834784	0.0011625	0.00114	0.00114	0.00114	0.00114	0.00114	0.00114	0.00114	0.00114	0.00114	0.00114	0.00114	0.00114	0.00114	0.00114
15.783	0.34474	0.301557	0.260349	0.156359	0.0577524	0.00764598	0.0011593	0.00114	0.00114	0.00114	0.00114	0.00114	0.00114	0.00114	0.00114	0.00114	0.00114	0.00114	0.00114	0.00114	0.00114
15.836	0.333226	0.28997	0.249029	0.147292	0.0533254	0.00696692	0.0011563	0.00114	0.00114	0.00114	0.00114	0.00114	0.00114	0.00114	0.00114	0.00114	0.00114	0.00114	0.00114	0.00114	0.00114
15.89	0.321263	0.278012	0.237416	0.138172	0.0489706	0.00631218	0.00115345	0.00114	0.00114	0.00114	0.00114	0.00114	0.00114	0.00114	0.00114	0.00114	0.00114	0.00114	0.00114	0.00114	0.00114
15.944	0.309848	0.26673	0.226594	0.129941	0.0452124	0.00578018	0.0011514	0.00114	0.00114	0.00114	0.00114	0.00114	0.00114	0.00114	0.00114	0.00114	0.00114	0.00114	0.00114	0.00114	0.00114
15.998	0.298357	0.25547	0.215874	0.121984	0.0416822	0.00529568	0.00114965	0.00114	0.00114	0.00114	0.00114	0.00114	0.00114	0.00114	0.00114	0.00114	0.00114	0.00114	0.00114	0.00114	0.00114
16.051	0.286486	0.243914	0.204953	0.114023	0.0382166	0.00482904	0.00114802	0.00114	0.00114	0.00114	0.00114	0.00114	0.00114	0.00114	0.00114	0.00114	0.00114	0.00114	0.00114	0.00114	0.00114
16.105	0.274455	0.232298	0.194062	0.106248	0.0349171	0.00439432	0.00114654	0.00114	0.00114	0.00114	0.00114	0.00114	0.00114	0.00114	0.00114	0.00114	0.00114	0.00114	0.00114	0.00114	0.00114
16.159	0.263557	0.221916	0.184456	0.0996398	0.0322476	0.0040679	0.00114562	0.00114	0.00114	0.00114	0.00114	0.00114	0.00114	0.00114	0.00114	0.00114	0.00114	0.00114	0.00114	0.00114	0.00114
16.212	0.252373	0.211337	0.174728	0.0930582	0.0296343	0.00375246	0.00114471	0.00114	0.00114	0.00114	0.00114	0.00114	0.00114	0.00114	0.00114	0.00114	0.00114	0.00114	0.00114	0.00114	0.00114
16.266	0.240905	0.20056	0.16489	0.0865184	0.0270822	0.00344888	0.00114388	0.00114	0.00114	0.00114	0.00114	0.00114	0.00114	0.00114	0.00114	0.00114	0.00114	0.00114	0.00114	0.00114	0.00114
16.32	0.230101	0.190536	0.155849	0.0807006	0.0249048	0.00320538	0.00114327	0.00114	0.00114	0.00114	0.00114	0.00114	0.00114	0.00114	0.00114	0.00114	0.00114	0.00114	0.00114	0.00114	0.00114
16.373	0.219146	0.180451	0.146813	0.0749892	0.0228057	0.00297472	0.00114274	0.00114	0.00114	0.00114	0.00114	0.00114	0.00114	0.00114	0.00114	0.00114	0.00114	0.00114	0.00114	0.00114	0.00114
16.427	0.207974	0.17024	0.137727	0.0693348	0.0207617	0.0027531	0.00114224	0.00114	0.00114	0.00114	0.00114	0.00114	0.00114	0.00114	0.00114	0.00114	0.00114	0.00114	0.00114	0.00114	0.00114
16.481	0.197463	0.160744	0.129379	0.064296	0.0190076	0.00257313	0.00114186	0.00114	0.00114	0.00114	0.00114	0.00114	0.00114	0.00114	0.00114	0.00114	0.00114	0.00114	0.00114	0.00114	0.00114
16.534	0.187184	0.151552	0.121364	0.0595688	0.017404	0.00241441	0.0011416	0.00114	0.00114	0.00114	0.00114	0.00114	0.00114	0.00114	0.00114	0.00114	0.00114	0.00114	0.00114	0.00114	0.00114
16.588	0.176768	0.142299	0.11335	0.0549062	0.0158452	0.00226187	0.00114129	0.00114	0.00114	0.00114	0.00114	0.00114	0.00114	0.00114	0.00114	0.00114	0.00114	0.00114	0.00114	0.00114	0.00114
16.642	0.166516	0.133274	0.105598	0.0504944	0.0144035	0.00212496	0.00114106	0.00114	0.00114	0.00114	0.00114	0.00114	0.00114	0.00114	0.00114	0.00114	0.00114	0.00114	0.00114	0.00114	0.00114
16.695	0.156678	0.124712	0.0983174	0.046455	0.0131252	0.00200944	0.00114087	0.00114	0.00114	0.00114	0.00114	0.00114	0.00114	0.00114	0.00114	0.00114	0.00114	0.00114	0.00114	0.00114	0.00114
16.749	0.146764	0.116139	0.0910746	0.0424916	0.0118868	0.00189875	0.00114072	0.00114	0.00114	0.00114	0.00114	0.00114	0.00114	0.00114	0.00114	0.00114	0.00114	0.00114	0.00114	0.00114	0.00114
16.803	0.136998	0.107776	0.0840636	0.0387296	0.0107358	0.00179873	0.00114057	0.00114	0.00114	0.00114	0.00114	0.00114	0.00114	0.00114	0.00114	0.00114	0.00114	0.00114	0.00114	0.00114	0.00114
16.856	0.127821	0.100008	0.077634	0.035381	0.00975346	0.00171904	0.00114049	0.00114	0.00114	0.00114	0.00114	0.00114	0.00114	0.00114	0.00114	0.00114	0.00114	0.00114	0.00114	0.00114	0.00114
16.91	0.118621	0.092283	0.0712728	0.0321119	0.00880422	0.00164278	0.00114042	0.00114	0.00114	0.00114	0.00114	0.00114	0.00114	0.00114	0.00114	0.00114	0.00114	0.00114	0.00114	0.00114	0.00114
16.964	0.109429	0.0846146	0.0649952	0.0289279	0.00789032	0.00157016	0.0011403	0.00114	0.00114	0.00114	0.00114	0.00114	0.00114	0.00114	0.00114	0.00114	0.00114	0.00114	0.00114	0.00114	0.00114
17.017	0.100696	0.0774098	0.0591546	0.026041	0.00708814	0.0015097	0.00114027	0.00114	0.00114	0.00114	0.00114	0.00114	0.00114	0.00114	0.00114	0.00114	0.00114	0.00114	0.00114	0.00114	0.00114
17.071	0.0921652	0.0704292	0.053542	0.0233119	0.00634448	0.00145521	0.00114023	0.00114	0.00114	0.00114	0.00114	0.00114	0.00114	0.00114	0.00114	0.00114	0.00114	0.00114	0.00114	0.00114	0.00114
17.125	0.0837064	0.063555	0.0480472	0.0206724	0.00563274	0.00140364	0.00114015	0.00114	0.00114	0.00114	0.00114	0.00114	0.00114	0.00114	0.00114	0.00114	0.00114	0.00114	0.00114	0.00114	0.00114
17.179	0.0764978	0.057741	0.0434226	0.0184809	0.00504906	0.001362	0.00114011	0.00114	0.00114	0.00114	0.00114	0.00114	0.00114	0.00114	0.00114	0.00114	0.00114	0.00114	0.00114	0.00114	0.00114
17.232	0.0739974	0.0557384	0.0418456	0.0177498	0.00486058	0.0013493	0.00114011	0.00114	0.00114	0.00114	0.00114	0.00114	0.00114	0.00114	0.00114	0.00114	0.00114	0.00114	0.00114	0.00114	0.00114
17.286	0.0715084	0.053751	0.04028	0.0170278	0.00467476	0.00133684	0.00114011	0.00114	0.00114	0.00114	0.00114	0.00114	0.00114	0.00114	0.00114	0.00114	0.00114	0.00114	0.00114	0.00114	0.00114
17.34	0.0690308	0.0517826	0.0387334	0.0163149	0.00449236	0.0013246	0.00114011	0.00114	0.00114	0.00114	0.00114	0.00114	0.00114	0.00114	0.00114	0.00114	0.00114	0.00114	0.00114	0.00114	0.00114
17.393	0.0666596	0.0498978	0.0372571	0.01564	0.0043206	0.00131324	0.00114008	0.00114	0.00114	0.00114	0.00114	0.00114	0.00114	0.00114	0.00114	0.00114	0.00114	0.00114	0.00114	0.00114	0.00114
17.447	0.064429	0.0481308	0.0358762	0.015013	0.0041629	0.00130298	0.00114008	0.00114	0.00114	0.00114	0.00114	0.00114	0.00114	0.00114	0.00114	0.00114	0.00114	0.00114	0.00114	0.00114	0.00114
17.501	0.062206	0.0463752	0.034507	0.0143933	0.0040071	0.00129287	0.00114008	0.00114	0.00114	0.00114	0.00114	0.00114	0.00114	0.00114	0.00114	0.00114	0.00114	0.00114	0.00114	0.00114	0.00114
17.554	0.0599982	0.0446348	0.0331516	0.0137822	0.00385434	0.00128299	0.00114008	0.00114	0.00114	0.00114	0.00114	0.00114	0.00114	0.00114	0.00114	0.00114	0.00114	0.00114	0.00114	0.00114	0.00114
17.608	0.0579614	0.043035	0.031909	0.0132274	0.00371739	0.00127437	0.00114008	0.00114	0.00114	0.00114	0.00114	0.00114	0.00114	0.00114	0.00114	0.00114	0.00114	0.00114	0.00114	0.00114	0.00114
17.662	0.055993	0.0414922	0.0307158	0.0126981	0.00358785	0.00126631	0.00114008	0.00114	0.00114	0.00114	0.00114	0.00114	0.00114	0.00114	0.00114	0.00114	0.00114	0.00114	0.00114	0.00114	0.00114
17.715	0.054036	0.0399646	0.0295347	0.012176	0.00346051	0.00125841	0.00114004	0.00114	0.00114	0.00114	0.00114	0.00114	0.00114	0.00114	0.00114	0.00114	0.00114	0.00114	0.00114	0.00114	0.00114
17.769	0.0520942	0.0384484	0.0283662	0.0116611	0.00333534	0.00125066	0.00114004	0.00114	0.00114	0.00114	0.00114	0.00114	0.00114	0.00114	0.00114	0.00114	0.00114	0.00114	0.00114	0.00114	0.00114
17.823	0.05035	0.0370903	0.0273212	0.0112043	0.00322555	0.00124404	0.00114004	0.00114	0.00114	0.00114	0.00114	0.00114	0.00114	0.00114	0.00114	0.00114	0.00114	0.00114	0.00114	0.00114	0.00114
17.876	0.0486628	0.0357816	0.0263161	0.0107669	0.00312098	0.00123774	0.00114004	0.00114	0.00114	0.00114	0.00114	0.00114	0.00114	0.00114	0.00114	0.00114	0.00114	0.00114	0.00114	0.00114	0.00114
17.93	0.046987	0.0344846	0.0253221	0.0103352	0.00301819	0.00123162	0.00114004	0.00114	0.00114	0.00114	0.00114	0.00114	0.00114	0.00114	0.00114	0.00114	0.00114	0.00114	0.00114	0.00114	0.00114
17.984	0.0453492	0.0332158	0.0243508	0.00991572	0.00291863	0.00122569	0.00114004	0.00114	0.00114	0.00114	0.00114	0.00114	0.00114	0.00114	0.00114	0.00114	0.00114	0.00114	0.00114	0.00114	0.00114
18.037	0.0438786	0.0320853	0.0234886	0.00954674	0.00283244	0.00122071	0.00114004	0.00114	0.00114	0.00114	0.00114	0.00114	0.00114	0.00114	0.00114	0.00114	0.00114	0.00114	0.00114	0.00114	0.00114
18.091	0.0424232	0.0309651	0.0226351	0.0091827	0.00274767	0.00121585	0.00114004	0.00114	0.00114	0.00114	0.00114	0.00114	0.00114	0.00114	0.00114	0.00114	0.00114	0.00114	0.00114	0.00114	0.00114
18.145	0.0410058	0.0298752	0.0218063	0.00883006	0.00266574	0.00121114	0.00114004	0.00114	0.00114	0.00114	0.00114	0.00114	0.00114	0.00114	0.00114	0.00114	0.00114	0.00114	0.00114	0.00114	0.00114
18.199	0.0396644	0.0288481	0.0210265	0.00850022	0.0025897	0.00120684	0.00114004	0.00114	0.00114	0.00114	0.00114	0.00114	0.00114	0.00114	0.00114	0.00114	0.00114	0.00114	0.00114	0.00114	0.00114
18.252	0.0384294	0.0279045	0.0203121	0.00820002	0.00252126	0.00120304	0.00114004	0.00114	0.00114	0.00114	0.00114	0.00114	0.00114	0.00114	0.00114	0.00114	0.00114	0.00114	0.00114	0.00114	0.00114
18.306	0.0371971	0.0269633	0.0196	0.00790096	0.00245309	0.00119924	0.00114004	0.00114	0.00114	0.00114	0.00114	0.00114	0.00114	0.00114	0.00114	0.00114	0.00114	0.00114	0.00114	0.00114	0.00114
18.36	0.0359765	0.0260327	0.0188966	0.00760646	0.00238613	0.00119552	0.00114004	0.00114	0.00114	0.00114	0.00114	0.00114	0.00114	0.00114	0.00114	0.00114	0.00114	0.00114	0.00114	0.00114	0.00114
18.413	0.034903	0.0252164	0.0182818	0.00735148	0.00232898	0.00119244	0.00114	0.00114	0.00114	0.00114	0.00114	0.00114	0.00114	0.00114	0.00114	0.00114	0.00114	0.00114	0.00114	0.00114	0.00114
18.467	0.0338405	0.0244097	0.0176746	0.0071003	0.00227274	0.0011894	0.00114	0.00114	0.00114	0.00114	0.00114	0.00114	0.00114	0.00114	0.00114	0.00114	0.00114	0.00114	0.00114	0.00114	0.00114
18.521	0.0327913	0.023614	0.0170761	0.00685292	0.00221753	0.00118644	0.00114	0.00114	0.00114	0.00114	0.00114	0.00114	0.00114	0.00114	0.00114	0.00114	0.00114	0.00114	0.00114	0.00114	0.00114
18.574	0.0318231	0.0228813	0.0165262	0.00662682	0.00216752	0.00118378	0.00114	0.00114	0.00114	0.00114	0.00114	0.00114	0.00114	0.00114	0.00114	0.00114	0.00114	0.00114	0.00114	0.00114	0.00114
18.628	0.0309176	0.0221973	0.0160136	0.00641744	0.00212154	0.00118138	0.00114	0.00114	0.00114	0.00114	0.00114	0.00114	0.00114	0.00114	0.00114	0.00114	0.00114	0.00114	0.00114	0.00114	0.00114
18.682	0.0300189	0.0215194	0.0155063	0.00621072	0.00207624	0.00117903	0.00114	0.00114	0.00114	0.00114	0.00114	0.00114	0.00114	0.00114	0.00114	0.00114	0.00114	0.00114	0.00114	0.00114	0.00114
18.735	0.0291281	0.0208479	0.0150047	0.00600666	0.00203167	0.00117671	0.00114	0.00114	0.00114	0.00114	0.00114	0.00114	0.00114	0.00114	0.00114	0.00114	0.00114	0.00114	0.00114	0.00114	0.00114
18.789	0.0283617	0.0202711	0.0145741	0.00583224	0.00199386	0.00117481	0.00114	0.00114	0.00114	0.00114	0.00114	0.00114	0.00114	0.00114	0.00114	0.00114	0.00114	0.00114	0.00114	0.00114	0.00114
18.843	0.0276142	0.0197091	0.0141546	0.00566276	0.00195727	0.00117295	0.00114	0.00114	0.00114	0.00114	0.00114	0.00114	0.00114	0.00114	0.00114	0.00114	0.00114	0.00114	0.00114	0.00114	0.00114
18.896	0.0268725	0.019152	0.0137397	0.00549556	0.0019212	0.00117112	0.00114	0.00114	0.00114	0.00114	0.00114	0.00114	0.00114	0.00114	0.00114	0.00114	0.00114	0.00114	0.00114	0.00114	0.00114
18.95	0.0261588	0.0186166	0.013341	0.0053352	0.00188681	0.00116937	0.00114	0.00114	0.00114	0.00114	0.00114	0.00114	0.00114	0.00114	0.00114	0.00114	0.00114	0.00114	0.00114	0.00114	0.00114
19.004	0.0255459	0.0181575	0.0130002	0.00519916	0.00185793	0.00116797	0.00114	0.00114	0.00114	0.00114	0.00114	0.00114	0.00114	0.00114	0.00114	0.00114	0.00114	0.00114	0.00114	0.00114	0.00114
19.057	0.0249371	0.0177023	0.012662	0.00506426	0.0018294	0.00116656	0.00114	0.00114	0.00114	0.00114	0.00114	0.00114	0.00114	0.00114	0.00114	0.00114	0.00114	0.00114	0.00114	0.00114	0.00114
19.111	0.0243329	0.0172505	0.0123268	0.00493088	0.00180124	0.00116519	0.00114	0.00114	0.00114	0.00114	0.00114	0.00114	0.00114	0.00114	0.00114	0.00114	0.00114	0.00114	0.00114	0.00114	0.00114
19.165	0.0238013	0.016853	0.0120323	0.00481384	0.00177654	0.00116398	0.00114	0.00114	0.00114	0.00114	0.00114	0.00114	0.00114	0.00114	0.00114	0.00114	0.00114	0.00114	0.00114	0.00114	0.00114
19.218	0.0233198	0.0164928	0.0117648	0.00470744	0.00175416	0.00116291	0.00114	0.00114	0.00114	0.00114	0.00114	0.00114	0.00114	0.00114	0.00114	0.00114	0.00114	0.00114	0.00114	0.00114	0.00114
19.272	0.022841	0.0161348	0.0114992	0.00460218	0.00173204	0.00116185	0.00114	0.00114	0.00114	0.00114	0.00114	0.00114	0.00114	0.00114	0.00114	0.00114	0.00114	0.00114	0.00114	0.00114	0.00114
19.326	0.0223649	0.0157791	0.0112358	0.00449768	0.00171019	0.00116079	0.00114	0.00114	0.00114	0.00114	0.00114	0.00114	0.00114	0.00114	0.00114	0.00114	0.00114	0.00114	0.00114	0.00114	0.00114
19.38	0.0215042	0.0151384	0.0107631	0.00431262	0.00167219	0.00115904	0.00114	0.00114	0.00114	0.00114	0.00114	0.00114	0.00114	0.00114	0.00114	0.00114	0.00114	0.00114	0.00114	0.00114	0.00114
19.433	0.0203885	0.01431	0.0101532	0.00407512	0.00162393	0.00115683	0.00114	0.00114	0.00114	0.00114	0.00114	0.00114	0.00114	0.00114	0.00114	0.00114	0.00114	0.00114	0.00114	0.00114	0.00114
19.487	0.0192903	0.0134968	0.00955548	0.00384408	0.00157723	0.00115474	0.00114	0.00114	0.00114	0.00114	0.00114	0.00114	0.00114	0.00114	0.00114	0.00114	0.00114	0.00114	0.00114	0.00114	0.00114
19.541	0.0182111	0.0126992	0.00897066	0.00361885	0.00153208	0.00115273	0.00114	0.00114	0.00114	0.00114	0.00114	0.00114	0.00114	0.00114	0.00114	0.00114	0.00114	0.00114	0.00114	0.00114	0.00114
19.594	0.0173025	0.0120323	0.00848464	0.00343543	0.00149648	0.00115125	0.00114	0.00114	0.00114	0.00114	0.00114	0.00114	0.00114	0.00114	0.00114	0.00114	0.00114	0.00114	0.00114	0.00114	0.00114
19.648	0.016432	0.0113951	0.0080218	0.00326203	0.00146319	0.00114988	0.00114	0.00114	0.00114	0.00114	0.00114	0.00114	0.00114	0.00114	0.00114	0.00114	0.00114	0.00114	0.00114	0.00114	0.00114
19.702	0.0155758	0.01077	0.00756846	0.00309309	0.001431	0.00114859	0.00114	0.00114	0.00114	0.00114	0.00114	0.00114	0.00114	0.00114	0.00114	0.00114	0.00114	0.00114	0.00114	0.00114	0.00114
19.755	0.0147607	0.0101764	0.00713982	0.00293463	0.00140117	0.00114741	0.00114	0.00114	0.00114	0.00114	0.00114	0.00114	0.00114	0.00114	0.00114	0.00114	0.00114	0.00114	0.00114	0.00114	0.00114
19.809	0.0140965	0.00969684	0.00679592	0.00281059	0.00137868	0.00114657	0.00114	0.00114	0.00114	0.00114	0.00114	0.00114	0.00114	0.00114	0.00114	0.00114	0.00114	0.00114	0.00114	0.00114	0.00114
19.863	0.0134421	0.00922564	0.00645848	0.00268945	0.00135687	0.00114578	0.00114	0.00114	0.00114	0.00114	0.00114	0.00114	0.00114	0.00114	0.00114	0.00114	0.00114	0.00114	0.00114	0.00114	0.00114
19.916	0.0127984	0.00876242	0.00612788	0.00257131	0.00133574	0.00114502	0.00114	0.00114	0.00114	0.00114	0.00114	0.00114	0.00114	0.00114	0.00114	0.00114	0.00114	0.00114	0.00114	0.00114	0.00114
19.97	0.0122204	0.0083486	0.00583338	0.0024673	0.0013175	0.00114437	0.00114	0.00114	0.00114	0.00114	0.00114	0.00114	0.00114	0.00114	0.00114	0.00114	0.00114	0.00114	0.00114	0.00114	0.00114
20.024	0.0117181	0.00799026	0.00557992	0.00237891	0.00130234	0.00114388	0.00114	0.00114	0.00114	0.00114	0.00114	0.00114	0.00114	0.00114	0.00114	0.00114	0.00114	0.00114	0.00114	0.00114	0.00114
20.077	0.0112225	0.00763762	0.00533064	0.00229254	0.00128767	0.00114338	0.00114	0.00114	0.00114	0.00114	0.00114	0.00114	0.00114	0.00114	0.00114	0.00114	0.00114	0.00114	0.00114	0.00114	0.00114
20.131	0.0107342	0.00729106	0.00508592	0.00220822	0.00127342	0.00114293	0.00114	0.00114	0.00114	0.00114	0.00114	0.00114	0.00114	0.00114	0.00114	0.00114	0.00114	0.00114	0.00114	0.00114	0.00114
20.185	0.0103238	0.0070015	0.004883	0.00213951	0.00126217	0.00114258	0.00114	0.00114	0.00114	0.00114	0.00114	0.00114	0.00114	0.00114	0.00114	0.00114	0.00114	0.00114	0.00114	0.00114	0.00114
20.238	0.00994916	0.00673816	0.00469908	0.00207807	0.00125229	0.00114228	0.00114	0.00114	0.00114	0.00114	0.00114	0.00114	0.00114	0.00114	0.00114	0.00114	0.00114	0.00114	0.00114	0.00114	0.00114
20.292	0.00957904	0.00647862	0.0045182	0.00201788	0.00124268	0.00114201	0.00114	0.00114	0.00114	0.00114	0.00114	0.00114	0.00114	0.00114	0.00114	0.00114	0.00114	0.00114	0.00114	0.00114	0.00114
20.346	0.00925908	0.0062548	0.00436316	0.0019668	0.0012347	0.00114179	0.00114	0.00114	0.00114	0.00114	0.00114	0.00114	0.00114	0.00114	0.00114	0.00114	0.00114	0.00114	0.00114	0.00114	0.00114
20.4	0.0089737	0.00605606	0.0042256	0.00192204	0.00122782	0.0011416	0.00114	0.00114	0.00114	0.00114	0.00114	0.00114	0.00114	0.00114	0.00114	0.00114	0.00114	0.00114	0.00114	0.00114	0.00114
20.453	0.00869136	0.00585998	0.00408994	0.00187811	0.00122113	0.00114141	0.00114	0.00114	0.00114	0.00114	0.00114	0.00114	0.00114	0.00114	0.00114	0.00114	0.00114	0.00114	0.00114	0.00114	0.00114
20.507	0.00841168	0.00566542	0.0039558	0.00183483	0.00121456	0.00114125	0.00114	0.00114	0.00114	0.00114	0.00114	0.00114	0.00114	0.00114	0.00114	0.00114	0.00114	0.00114	0.00114	0.00114	0.00114
20.561	0.00817342	0.00550088	0.00384256	0.00179869	0.0012092	0.0011411	0.00114	0.00114	0.00114	0.00114	0.00114	0.00114	0.00114	0.00114	0.00114	0.00114	0.00114	0.00114	0.00114	0.00114	0.00114
20.614	0.0079781	0.00536636	0.00375071	0.00176981	0.00120498	0.00114099	0.00114	0.00114	0.00114	0.00114	0.00114	0.00114	0.00114	0.00114	0.00114	0.00114	0.00114	0.00114	0.00114	0.00114	0.00114
20.668	0.00778506	0.00523374	0.00365993	0.00174139	0.00120088	0.00114091	0.00114	0.00114	0.00114	0.00114	0.00114	0.00114	0.00114	0.00114	0.00114	0.00114	0.00114	0.00114	0.00114	0.00114	0.00114
20.722	0.00759354	0.00510188	0.00357018	0.00171334	0.00119689	0.0011408	0.00114	0.00114	0.00114	0.00114	0.00114	0.00114	0.00114	0.00114	0.00114	0.00114	0.00114	0.00114	0.00114	0.00114	0.00114
20.775	0.00742254	0.00498484	0.00349034	0.00168861	0.00119335	0.00114072	0.00114	0.00114	0.00114	0.00114	0.00114	0.00114	0.00114	0.00114	0.00114	0.00114	0.00114	0.00114	0.00114	0.00114	0.00114
20.829	0.00729866	0.00490048	0.00343322	0.00167116	0.00119096	0.00114068	0.00114	0.00114	0.00114	0.00114	0.00114	0.00114	0.00114	0.00114	0.00114	0.00114	0.00114	0.00114	0.00114	0.00114	0.00114
20.883	0.00717554	0.0048165	0.0033766	0.00165395	0.0011886	0.00114061	0.00114	0.00114	0.00114	0.00114	0.00114	0.00114	0.00114	0.00114	0.00114	0.00114	0.00114	0.00114	0.00114	0.00114	0.00114
20.936	0.00705356	0.00473366	0.0033204	0.00163689	0.00118628	0.00114057	0.00114	0.00114	0.00114	0.00114	0.00114	0.00114	0.00114	0.00114	0.00114	0.00114	0.00114	0.00114	0.00114	0.00114	0.00114
20.99	0.00693234	0.0046512	0.00326469	0.00162005	0.001184	0.00114053	0.00114	0.00114	0.00114	0.00114	0.00114	0.00114	0.00114	0.00114	0.00114	0.00114	0.00114	0.00114	0.00114	0.00114	0.00114
21.044	0.0068609	0.00460256	0.0032322	0.00161036	0.00118271	0.00114049	0.00114	0.00114	0.00114	0.00114	0.00114	0.00114	0.00114	0.00114	0.00114	0.00114	0.00114	0.00114	0.00114	0.00114	0.00114
21.097	0.0067944	0.00455772	0.00320211	0.00160143	0.00118153	0.00114049	0.00114	0.00114	0.00114	0.00114	0.00114	0.00114	0.00114	0.00114	0.00114	0.00114	0.00114	0.00114	0.00114	0.00114	0.00114
21.151	0.00672828	0.00451326	0.00317216	0.00159254	0.00118036	0.00114046	0.00114	0.00114	0.00114	0.00114	0.00114	0.00114	0.00114	0.00114	0.00114	0.00114	0.00114	0.00114	0.00114	0.00114	0.00114
21.205	0.00666254	0.0044688	0.00314237	0.00158373	0.00117922	0.00114042	0.00114	0.00114	0.00114	0.00114	0.00114	0.00114	0.00114	0.00114	0.00114	0.00114	0.00114	0.00114	0.00114	0.00114	0.00114
21.258	0.00661998	0.0044403	0.00312322	0.0015781	0.00117849	0.00114042	0.00114	0.00114	0.00114	0.00114	0.00114	0.00114	0.00114	0.00114	0.00114	0.00114	0.00114	0.00114	0.00114	0.00114	0.00114
21.312	0.00659946	0.00442662	0.00311414	0.00157544	0.00117815	0.00114042	0.00114	0.00114	0.00114	0.00114	0.00114	0.00114	0.00114	0.00114	0.00114	0.00114	0.00114	0.00114	0.00114	0.00114	0.00114
21.366	0.00657932	0.00441294	0.00310506	0.00157278	0.00117781	0.00114042	0.00114	0.00114	0.00114	0.00114	0.00114	0.00114	0.00114	0.00114	0.00114	0.00114	0.00114	0.00114	0.00114	0.00114	0.00114
21.419	0.00655918	0.00439926	0.00309601	0.00157016	0.00117747	0.00114038	0.00114	0.00114	0.00114	0.00114	0.00114	0.00114	0.00114	0.00114	0.00114	0.00114	0.00114	0.00114	0.00114	0.00114	0.00114

## Sheet: PLux
distance from center (mm)	KF (mol/m^3)
	0	1e-05	2e-05	5e-05	0.0001	0.0002	0.0005	0.001	0.002	0.005	0.01	0.02	0.05	0.1	0.2	0.5	1	2	5	10	20
0.053683	0.435214	0.435214	0.435176	0.435176	0.435138	0.435062	0.434796	0.434112	0.432668	0.429438	0.426208	0.422522	0.418494	0.417734	0.41971	0.424992	0.429286	0.432934	0.43643	0.438178	0.439394
0.10737	0.435214	0.435214	0.435176	0.435176	0.435138	0.435062	0.434796	0.434112	0.432668	0.429438	0.426208	0.422522	0.418494	0.417734	0.41971	0.424992	0.429286	0.432934	0.43643	0.438178	0.439394
0.16105	0.435214	0.435214	0.435176	0.435176	0.435138	0.435062	0.434796	0.434112	0.432668	0.429438	0.426208	0.422522	0.418494	0.417734	0.41971	0.424992	0.429286	0.432934	0.43643	0.438178	0.439394
0.21473	0.435214	0.435214	0.435176	0.435176	0.435138	0.435062	0.434796	0.434112	0.432668	0.429438	0.42617	0.422522	0.418494	0.417734	0.41971	0.424992	0.429286	0.432934	0.43643	0.438178	0.439394
0.26841	0.435214	0.435214	0.435176	0.435176	0.435138	0.435062	0.434796	0.434112	0.432668	0.429438	0.42617	0.422522	0.418494	0.417734	0.419672	0.424992	0.429286	0.432934	0.436392	0.438178	0.439394
0.3221	0.435214	0.435176	0.435176	0.435176	0.435138	0.435062	0.434796	0.434112	0.432668	0.429438	0.42617	0.422484	0.418456	0.417734	0.419672	0.424992	0.429286	0.432934	0.436392	0.438178	0.439394
0.37578	0.435214	0.435176	0.435176	0.435176	0.435138	0.435062	0.434758	0.434112	0.432668	0.429438	0.42617	0.422484	0.418456	0.417734	0.419672	0.424992	0.429286	0.432934	0.436392	0.438178	0.439394
0.42946	0.435176	0.435176	0.435176	0.435176	0.435138	0.435062	0.434758	0.434112	0.432668	0.429438	0.42617	0.422484	0.418456	0.417734	0.419672	0.424992	0.429286	0.432934	0.436392	0.438178	0.439394
0.48315	0.435176	0.435176	0.435176	0.435176	0.435138	0.435062	0.434758	0.434112	0.43263	0.429438	0.42617	0.422484	0.418456	0.417696	0.419672	0.424954	0.429286	0.432934	0.436392	0.438178	0.439394
0.53683	0.435176	0.435176	0.435176	0.435138	0.435138	0.435062	0.434758	0.434074	0.43263	0.429438	0.42617	0.422484	0.418456	0.417696	0.419672	0.424954	0.429286	0.432934	0.436392	0.438178	0.439394
0.59051	0.435176	0.435176	0.435176	0.435138	0.4351	0.435062	0.434758	0.434074	0.43263	0.4294	0.42617	0.422484	0.418456	0.417696	0.419672	0.424954	0.429286	0.432934	0.436392	0.438178	0.439394
0.6442	0.435176	0.435176	0.435176	0.435138	0.4351	0.435024	0.434758	0.434074	0.43263	0.4294	0.426132	0.422446	0.418456	0.417696	0.419672	0.424954	0.429286	0.432934	0.436392	0.438178	0.439394
0.69788	0.435176	0.435176	0.435138	0.435138	0.4351	0.435024	0.434758	0.434074	0.43263	0.4294	0.426132	0.422446	0.418456	0.417696	0.419672	0.424954	0.429286	0.432934	0.436392	0.438178	0.439394
0.75156	0.435176	0.435138	0.435138	0.435138	0.4351	0.435024	0.43472	0.434074	0.43263	0.4294	0.426132	0.422446	0.418456	0.417696	0.419672	0.424954	0.429286	0.432896	0.436392	0.438178	0.439394
0.80524	0.435138	0.435138	0.435138	0.435138	0.4351	0.435024	0.43472	0.434074	0.432592	0.4294	0.426132	0.422446	0.418456	0.417734	0.419672	0.424992	0.429286	0.432896	0.436392	0.438178	0.439394
0.85893	0.435138	0.435138	0.435138	0.4351	0.435062	0.435024	0.43472	0.434036	0.432592	0.4294	0.426132	0.422446	0.418456	0.417734	0.41971	0.424992	0.429286	0.432934	0.436392	0.438178	0.439394
0.91261	0.435138	0.435138	0.435138	0.4351	0.435062	0.434986	0.43472	0.434036	0.432592	0.429362	0.426132	0.422484	0.418494	0.417772	0.419748	0.42503	0.429286	0.432934	0.436392	0.438178	0.439394
0.96629	0.435138	0.4351	0.4351	0.4351	0.435062	0.434986	0.43472	0.434036	0.432592	0.429362	0.426132	0.422484	0.418532	0.417848	0.419786	0.42503	0.429324	0.432934	0.436392	0.438178	0.439394
1.02	0.4351	0.4351	0.4351	0.4351	0.435062	0.434986	0.434682	0.434036	0.432592	0.429362	0.426132	0.422522	0.418608	0.417924	0.419862	0.425106	0.429324	0.432934	0.436392	0.438178	0.439394
1.0737	0.4351	0.4351	0.4351	0.435062	0.435062	0.434986	0.434682	0.434036	0.432592	0.429362	0.42617	0.42256	0.418684	0.418038	0.419976	0.425144	0.429362	0.432934	0.436392	0.438178	0.439394
1.1273	0.4351	0.4351	0.4351	0.435062	0.435024	0.434948	0.434682	0.433998	0.432592	0.429362	0.42617	0.422636	0.418836	0.41819	0.42009	0.42522	0.4294	0.432972	0.436392	0.438178	0.439394
1.181	0.435062	0.435062	0.435062	0.435024	0.435024	0.434948	0.434644	0.433998	0.432554	0.429362	0.426208	0.422674	0.418836	0.417962	0.41933	0.423206	0.425942	0.427196	0.422864	0.399418	0.215365
1.2347	0.435024	0.435024	0.435024	0.434986	0.434986	0.43491	0.434606	0.43396	0.432516	0.429286	0.426056	0.42237	0.417734	0.415264	0.413554	0.40812	0.390298	0.308845	0.0123492	0.000761482	0.000760152
1.2884	0.434986	0.434986	0.434986	0.434948	0.434948	0.434872	0.434568	0.433884	0.43244	0.429134	0.425714	0.42161	0.415188	0.409108	0.398658	0.349877	0.189065	0.00947416	0.00076	0.00076	0.00076
1.3421	0.434948	0.434948	0.434948	0.43491	0.434872	0.434796	0.43453	0.433808	0.432326	0.428906	0.425182	0.420318	0.410818	0.39748	0.36453	0.183092	0.0112351	0.000763306	0.00076	0.00076	0.00076
1.3958	0.43491	0.43491	0.43491	0.434872	0.434834	0.434758	0.434454	0.433732	0.432212	0.428564	0.42446	0.418456	0.403902	0.37658	0.291768	0.0313964	0.000849414	0.00076	0.00076	0.00076	0.00076
1.4494	0.434872	0.434872	0.434872	0.434834	0.434796	0.43472	0.434378	0.433656	0.432022	0.428146	0.423472	0.41591	0.393376	0.339982	0.173675	0.00268124	0.000760076	0.00076	0.00076	0.00076	0.00076
1.5031	0.434834	0.434834	0.434796	0.434796	0.434758	0.434644	0.434302	0.433542	0.431832	0.427652	0.422218	0.412528	0.377382	0.280189	0.0653068	0.000813162	0.00076	0.00076	0.00076	0.00076	0.00076
1.5568	0.434796	0.434758	0.434758	0.43472	0.434682	0.434568	0.434188	0.43339	0.431604	0.427044	0.42066	0.408006	0.353579	0.197995	0.0165589	0.000760684	0.00076	0.00076	0.00076	0.00076	0.00076
1.6105	0.43472	0.43472	0.43472	0.434682	0.434644	0.43453	0.434112	0.433238	0.431376	0.426322	0.418722	0.402116	0.318991	0.112396	0.00352754	0.00076	0.00076	0.00076	0.00076	0.00076	0.00076
1.6642	0.434682	0.434682	0.434682	0.434644	0.434568	0.434454	0.433998	0.433086	0.431072	0.425448	0.416366	0.394364	0.271643	0.0505552	0.00112613	0.00076	0.00076	0.00076	0.00076	0.00076	0.00076
1.7179	0.434644	0.434644	0.434606	0.434568	0.434492	0.434378	0.433884	0.432896	0.43073	0.42446	0.413516	0.384294	0.213518	0.0192956	0.000801344	0.00076	0.00076	0.00076	0.00076	0.00076	0.00076
1.7715	0.434606	0.434568	0.434568	0.43453	0.434454	0.434264	0.433732	0.432706	0.430388	0.42332	0.41002	0.371074	0.149484	0.0062339	0.000762508	0.00076	0.00076	0.00076	0.00076	0.00076	0.00076
1.8252	0.43453	0.43453	0.434492	0.434454	0.434378	0.434188	0.433618	0.432478	0.42997	0.42199	0.405802	0.354175	0.0940158	0.0022968	0.000760152	0.00076	0.00076	0.00076	0.00076	0.00076	0.00076
1.8789	0.434492	0.434454	0.434454	0.434378	0.434302	0.434112	0.433466	0.432212	0.429514	0.420432	0.400634	0.332435	0.0518738	0.00109961	0.00076	0.00076	0.00076	0.00076	0.00076	0.00076	0.00076
1.9326	0.434416	0.434416	0.434378	0.434302	0.434226	0.433998	0.433276	0.431946	0.428982	0.418684	0.394402	0.305653	0.0265616	0.00083429	0.00076	0.00076	0.00076	0.00076	0.00076	0.00076	0.00076
1.9863	0.434378	0.43434	0.434302	0.434264	0.43415	0.433884	0.433124	0.431642	0.428412	0.416632	0.386802	0.272927	0.012353	0.00077235	0.00076	0.00076	0.00076	0.00076	0.00076	0.00076	0.00076
2.04	0.434302	0.434264	0.434264	0.434188	0.434036	0.43377	0.432934	0.431338	0.427766	0.414314	0.377579	0.235376	0.00562628	0.00076171	0.00076	0.00076	0.00076	0.00076	0.00076	0.00076	0.00076
2.0936	0.434226	0.434226	0.434188	0.434112	0.43396	0.433656	0.432706	0.430958	0.427044	0.411616	0.366552	0.195088	0.00272342	0.000760228	0.00076	0.00076	0.00076	0.00076	0.00076	0.00076	0.00076
2.1473	0.434188	0.43415	0.434112	0.434036	0.433846	0.433542	0.432478	0.430578	0.426246	0.4085	0.353301	0.154143	0.00149712	0.000760038	0.00076	0.00076	0.00076	0.00076	0.00076	0.00076	0.00076
2.201	0.434112	0.434074	0.434036	0.433922	0.43377	0.43339	0.43225	0.430122	0.425334	0.404928	0.337554	0.115771	0.00101821	0.00076	0.00076	0.00076	0.00076	0.00076	0.00076	0.00076	0.00076
2.2547	0.434036	0.433998	0.43396	0.433846	0.433656	0.433238	0.431984	0.429666	0.424346	0.400786	0.319075	0.0826196	0.00084322	0.00076	0.00076	0.00076	0.00076	0.00076	0.00076	0.00076	0.00076
2.3084	0.43396	0.433922	0.433884	0.43377	0.433542	0.433086	0.431718	0.429134	0.423206	0.396036	0.298235	0.0570874	0.00078717	0.00076	0.00076	0.00076	0.00076	0.00076	0.00076	0.00076	0.00076
2.3621	0.433884	0.433846	0.433808	0.433656	0.433428	0.432934	0.431376	0.428564	0.421914	0.390488	0.274299	0.0371313	0.00076665	0.00076	0.00076	0.00076	0.00076	0.00076	0.00076	0.00076	0.00076
2.4157	0.433808	0.43377	0.433694	0.433542	0.433314	0.432782	0.431072	0.42788	0.420432	0.383952	0.247806	0.0231754	0.000761444	0.00076	0.00076	0.00076	0.00076	0.00076	0.00076	0.00076	0.00076
2.4694	0.433732	0.433656	0.433618	0.433466	0.433162	0.432592	0.430692	0.427158	0.41876	0.376489	0.22081	0.0146007	0.000760342	0.00076	0.00076	0.00076	0.00076	0.00076	0.00076	0.00076	0.00076
2.5231	0.433618	0.43358	0.433504	0.433352	0.43301	0.432402	0.430312	0.42636	0.416822	0.36773	0.193922	0.00942476	0.000760076	0.00076	0.00076	0.00076	0.00076	0.00076	0.00076	0.00076	0.00076
2.5768	0.433542	0.433466	0.433428	0.4332	0.432896	0.432174	0.429856	0.425448	0.414542	0.357436	0.168108	0.00642086	0.00076	0.00076	0.00076	0.00076	0.00076	0.00076	0.00076	0.00076	0.00076
2.6305	0.433466	0.433428	0.433352	0.433124	0.432782	0.432022	0.429552	0.424802	0.412832	0.349463	0.151153	0.00510112	0.00076	0.00076	0.00076	0.00076	0.00076	0.00076	0.00076	0.00076	0.00076
2.6841	0.433466	0.43339	0.433314	0.433086	0.432744	0.431984	0.4294	0.42446	0.411958	0.345371	0.143686	0.00470136	0.00076	0.00076	0.00076	0.00076	0.00076	0.00076	0.00076	0.00076	0.00076
2.7378	0.433428	0.433352	0.433276	0.433048	0.432668	0.431908	0.429248	0.424118	0.411046	0.341187	0.136545	0.00434568	0.00076	0.00076	0.00076	0.00076	0.00076	0.00076	0.00076	0.00076	0.00076
2.7915	0.43339	0.433314	0.433238	0.43301	0.43263	0.431832	0.429096	0.423776	0.410096	0.336847	0.129576	0.0040204	0.00076	0.00076	0.00076	0.00076	0.00076	0.00076	0.00076	0.00076	0.00076
2.8452	0.433352	0.433276	0.4332	0.432972	0.432554	0.431718	0.428944	0.423396	0.409146	0.332409	0.122919	0.00373008	0.00076	0.00076	0.00076	0.00076	0.00076	0.00076	0.00076	0.00076	0.00076
2.8989	0.433314	0.433238	0.433162	0.432934	0.432516	0.431642	0.428754	0.423016	0.40812	0.327811	0.11644	0.00346389	0.00076	0.00076	0.00076	0.00076	0.00076	0.00076	0.00076	0.00076	0.00076
2.9526	0.433276	0.4332	0.433124	0.432858	0.43244	0.431566	0.428602	0.422636	0.407056	0.323023	0.110086	0.00321708	0.00076	0.00076	0.00076	0.00076	0.00076	0.00076	0.00076	0.00076	0.00076
3.0062	0.433238	0.433162	0.433086	0.43282	0.432402	0.43149	0.428412	0.422218	0.405954	0.318216	0.104185	0.0030028	0.00076	0.00076	0.00076	0.00076	0.00076	0.00076	0.00076	0.00076	0.00076
3.0599	0.4332	0.433124	0.433048	0.432782	0.432326	0.431414	0.428222	0.4218	0.404852	0.313234	0.0984428	0.00280486	0.00076	0.00076	0.00076	0.00076	0.00076	0.00076	0.00076	0.00076	0.00076
3.1136	0.433162	0.433086	0.432972	0.432744	0.432288	0.431338	0.428032	0.421382	0.403674	0.308123	0.0929328	0.00262439	0.00076	0.00076	0.00076	0.00076	0.00076	0.00076	0.00076	0.00076	0.00076
3.1673	0.433124	0.433048	0.432934	0.432668	0.432212	0.431224	0.427842	0.420964	0.402496	0.302909	0.0876812	0.00246126	0.00076	0.00076	0.00076	0.00076	0.00076	0.00076	0.00076	0.00076	0.00076
3.221	0.433086	0.432972	0.432896	0.43263	0.432136	0.431148	0.427652	0.420508	0.401242	0.297536	0.082612	0.00231101	0.00076	0.00076	0.00076	0.00076	0.00076	0.00076	0.00076	0.00076	0.00076
3.2747	0.433048	0.432934	0.432858	0.432592	0.432098	0.431034	0.427462	0.420052	0.39995	0.292155	0.0779038	0.00217858	0.00076	0.00076	0.00076	0.00076	0.00076	0.00076	0.00076	0.00076	0.00076
3.3283	0.43301	0.432896	0.43282	0.432516	0.432022	0.430958	0.427272	0.419596	0.398658	0.286695	0.0734274	0.00205816	0.00076	0.00076	0.00076	0.00076	0.00076	0.00076	0.00076	0.00076	0.00076
3.382	0.432934	0.432858	0.432744	0.432478	0.431946	0.430882	0.427082	0.41914	0.39729	0.280972	0.0690004	0.00194305	0.00076	0.00076	0.00076	0.00076	0.00076	0.00076	0.00076	0.00076	0.00076
3.4357	0.432896	0.43282	0.432706	0.432402	0.431908	0.430768	0.426854	0.418646	0.395922	0.275386	0.0650104	0.00184456	0.00076	0.00076	0.00076	0.00076	0.00076	0.00076	0.00076	0.00076	0.00076
3.4894	0.432858	0.432782	0.432668	0.432364	0.431832	0.430692	0.426664	0.418152	0.394478	0.269637	0.0611344	0.00175207	0.00076	0.00076	0.00076	0.00076	0.00076	0.00076	0.00076	0.00076	0.00076
3.5431	0.43282	0.432706	0.43263	0.432288	0.431756	0.430578	0.426436	0.417658	0.393034	0.263807	0.057456	0.00166729	0.00076	0.00076	0.00076	0.00076	0.00076	0.00076	0.00076	0.00076	0.00076
3.5968	0.432782	0.432668	0.432554	0.43225	0.43168	0.430464	0.426208	0.417126	0.391514	0.25791	0.05396	0.00158965	0.00076	0.00076	0.00076	0.00076	0.00076	0.00076	0.00076	0.00076	0.00076
3.6504	0.432706	0.43263	0.432516	0.432174	0.431604	0.430388	0.426018	0.416594	0.389956	0.252005	0.0506806	0.00151932	0.00076	0.00076	0.00076	0.00076	0.00076	0.00076	0.00076	0.00076	0.00076
3.7041	0.432668	0.432554	0.43244	0.432136	0.431528	0.430274	0.42579	0.416062	0.38836	0.246016	0.0475532	0.00145418	0.00076	0.00076	0.00076	0.00076	0.00076	0.00076	0.00076	0.00076	0.00076
3.7578	0.43263	0.432516	0.432402	0.43206	0.431452	0.43016	0.425562	0.41553	0.386764	0.24013	0.0446766	0.00139646	0.00076	0.00076	0.00076	0.00076	0.00076	0.00076	0.00076	0.00076	0.00076
3.8115	0.432592	0.432478	0.432364	0.431984	0.431376	0.430084	0.425334	0.41496	0.385092	0.233993	0.0418266	0.00134037	0.00076	0.00076	0.00076	0.00076	0.00076	0.00076	0.00076	0.00076	0.00076
3.8652	0.432516	0.432402	0.432288	0.431946	0.4313	0.42997	0.425106	0.41439	0.383382	0.227932	0.0391856	0.0012901	0.00076	0.00076	0.00076	0.00076	0.00076	0.00076	0.00076	0.00076	0.00076
3.9189	0.432478	0.432364	0.43225	0.43187	0.431224	0.429856	0.42484	0.41382	0.381596	0.221738	0.0366286	0.0012426	0.00076	0.00076	0.00076	0.00076	0.00076	0.00076	0.00076	0.00076	0.00076
3.9725	0.43244	0.432288	0.432174	0.431794	0.431148	0.429742	0.424612	0.413212	0.37981	0.215654	0.0342695	0.00120004	0.00076	0.00076	0.00076	0.00076	0.00076	0.00076	0.00076	0.00076	0.00076
4.0262	0.432364	0.43225	0.432136	0.431756	0.431072	0.429628	0.424384	0.412604	0.377963	0.209505	0.0320127	0.00116025	0.00076	0.00076	0.00076	0.00076	0.00076	0.00076	0.00076	0.00076	0.00076
4.0799	0.432326	0.432174	0.43206	0.43168	0.430996	0.429514	0.424118	0.411996	0.376094	0.203456	0.029917	0.00112434	0.00076	0.00076	0.00076	0.00076	0.00076	0.00076	0.00076	0.00076	0.00076
4.1336	0.43225	0.432136	0.432022	0.431604	0.43092	0.4294	0.42389	0.41135	0.374144	0.19725	0.0278711	0.00108988	0.00076	0.00076	0.00076	0.00076	0.00076	0.00076	0.00076	0.00076	0.00076
4.1873	0.432212	0.43206	0.431946	0.431528	0.430844	0.429286	0.423624	0.410742	0.372149	0.191041	0.0259263	0.00105781	0.00076	0.00076	0.00076	0.00076	0.00076	0.00076	0.00076	0.00076	0.00076
4.241	0.432136	0.432022	0.43187	0.43149	0.430768	0.429172	0.423358	0.410096	0.37015	0.185018	0.0241471	0.00102927	0.00076	0.00076	0.00076	0.00076	0.00076	0.00076	0.00076	0.00076	0.00076
4.2946	0.432098	0.431946	0.431832	0.431414	0.430654	0.429058	0.423092	0.409412	0.368019	0.178638	0.0223368	0.0010005	0.00076	0.00076	0.00076	0.00076	0.00076	0.00076	0.00076	0.00076	0.00076
4.3483	0.432022	0.431908	0.431756	0.431338	0.430578	0.428944	0.422826	0.408728	0.365967	0.172771	0.0207719	0.00097641	0.00076	0.00076	0.00076	0.00076	0.00076	0.00076	0.00076	0.00076	0.00076
4.402	0.431984	0.431832	0.43168	0.431262	0.430502	0.42883	0.42256	0.408044	0.36377	0.166554	0.0191748	0.000952052	0.00076	0.00076	0.00076	0.00076	0.00076	0.00076	0.00076	0.00076	0.00076
4.4557	0.431908	0.431794	0.431642	0.431186	0.430426	0.428716	0.422294	0.40736	0.361597	0.16058	0.0177164	0.000930202	0.00076	0.00076	0.00076	0.00076	0.00076	0.00076	0.00076	0.00076	0.00076
4.5094	0.43187	0.431718	0.431566	0.43111	0.430312	0.428564	0.422028	0.406676	0.359358	0.154557	0.01631	0.00090953	0.00076	0.00076	0.00076	0.00076	0.00076	0.00076	0.00076	0.00076	0.00076
4.5631	0.431794	0.431642	0.43149	0.431034	0.430236	0.42845	0.421762	0.405916	0.356995	0.148318	0.0149093	0.000889162	0.00076	0.00076	0.00076	0.00076	0.00076	0.00076	0.00076	0.00076	0.00076
4.6167	0.431756	0.431604	0.431452	0.430958	0.43016	0.428336	0.421496	0.40527	0.354852	0.142834	0.0137286	0.000872138	0.00076	0.00076	0.00076	0.00076	0.00076	0.00076	0.00076	0.00076	0.00076
4.6704	0.43168	0.431528	0.431376	0.430882	0.430046	0.428222	0.42123	0.404586	0.35267	0.137378	0.0125943	0.000855912	0.00076	0.00076	0.00076	0.00076	0.00076	0.00076	0.00076	0.00076	0.00076
4.7241	0.431604	0.431452	0.4313	0.430844	0.42997	0.428108	0.420964	0.403902	0.350387	0.131754	0.0114669	0.000840066	0.00076	0.00076	0.00076	0.00076	0.00076	0.00076	0.00076	0.00076	0.00076
4.7778	0.431566	0.431414	0.431262	0.430768	0.429894	0.427994	0.420698	0.403142	0.347993	0.125962	0.0103482	0.000824524	0.00076	0.00076	0.00076	0.00076	0.00076	0.00076	0.00076	0.00076	0.00076
4.8315	0.431376	0.431224	0.431072	0.43054	0.429628	0.427614	0.4199	0.401128	0.341555	0.112681	0.0083353	0.000805182	0.00076	0.00076	0.00076	0.00076	0.00076	0.00076	0.00076	0.00076	0.00076
4.8851	0.431186	0.431034	0.430844	0.430312	0.429362	0.427234	0.419026	0.398734	0.333678	0.0975384	0.00625898	0.000786296	0.00076	0.00076	0.00076	0.00076	0.00076	0.00076	0.00076	0.00076	0.00076
4.9388	0.430996	0.430806	0.430616	0.430046	0.429058	0.426816	0.418038	0.396036	0.324581	0.081358	0.00425562	0.000768968	0.00076	0.00076	0.00076	0.00076	0.00076	0.00076	0.00076	0.00076	0.00076
4.9925	0.430768	0.430578	0.430388	0.429818	0.428754	0.426398	0.41705	0.3933	0.315624	0.0689662	0.00315924	0.000763002	0.00076	0.00076	0.00076	0.00076	0.00076	0.00076	0.00076	0.00076	0.00076
5.0462	0.430578	0.430388	0.43016	0.429552	0.42845	0.425942	0.415986	0.390412	0.306246	0.0584706	0.00249079	0.000761748	0.00076	0.00076	0.00076	0.00076	0.00076	0.00076	0.00076	0.00076	0.00076
5.0999	0.43035	0.43016	0.429932	0.429286	0.428108	0.425448	0.414846	0.387144	0.295507	0.0476558	0.00185022	0.00076057	0.00076	0.00076	0.00076	0.00076	0.00076	0.00076	0.00076	0.00076	0.00076
5.1536	0.430122	0.429894	0.429666	0.428982	0.427766	0.424954	0.41363	0.383686	0.284312	0.0386384	0.00142261	0.00076	0.00076	0.00076	0.00076	0.00076	0.00076	0.00076	0.00076	0.00076	0.00076
5.2072	0.429894	0.429666	0.429438	0.428716	0.427386	0.42446	0.412376	0.380076	0.273235	0.0322134	0.00123796	0.00076	0.00076	0.00076	0.00076	0.00076	0.00076	0.00076	0.00076	0.00076	0.00076
5.2609	0.429666	0.4294	0.429172	0.428374	0.427006	0.42389	0.411008	0.376025	0.260665	0.0257549	0.00106138	0.00076	0.00076	0.00076	0.00076	0.00076	0.00076	0.00076	0.00076	0.00076	0.00076
5.3146	0.4294	0.429134	0.428868	0.42807	0.426626	0.42332	0.409526	0.371549	0.246806	0.0196954	0.000911468	0.00076	0.00076	0.00076	0.00076	0.00076	0.00076	0.00076	0.00076	0.00076	0.00076
5.3683	0.429134	0.428868	0.428602	0.427766	0.426208	0.422712	0.408044	0.367194	0.234585	0.0161599	0.000864956	0.00076	0.00076	0.00076	0.00076	0.00076	0.00076	0.00076	0.00076	0.00076	0.00076
5.422	0.428868	0.428602	0.428298	0.427424	0.42579	0.422104	0.40641	0.362307	0.220936	0.012665	0.000820762	0.00076	0.00076	0.00076	0.00076	0.00076	0.00076	0.00076	0.00076	0.00076	0.00076
5.4757	0.428602	0.428298	0.427994	0.427082	0.425372	0.421458	0.4047	0.3572	0.207628	0.0101053	0.000797088	0.00076	0.00076	0.00076	0.00076	0.00076	0.00076	0.00076	0.00076	0.00076	0.00076
5.5293	0.428336	0.427994	0.42769	0.426702	0.424916	0.420736	0.402876	0.351842	0.194636	0.00821066	0.000785194	0.00076	0.00076	0.00076	0.00076	0.00076	0.00076	0.00076	0.00076	0.00076	0.00076
5.583	0.428032	0.42769	0.427348	0.426322	0.424422	0.420014	0.4009	0.345827	0.180344	0.00635702	0.000773908	0.00076	0.00076	0.00076	0.00076	0.00076	0.00076	0.00076	0.00076	0.00076	0.00076
5.6367	0.427728	0.427386	0.427006	0.425904	0.423928	0.419254	0.398772	0.339226	0.165437	0.00475	0.000765472	0.00076	0.00076	0.00076	0.00076	0.00076	0.00076	0.00076	0.00076	0.00076	0.00076
5.6904	0.427386	0.427044	0.426664	0.425486	0.423396	0.418418	0.396606	0.333009	0.15382	0.00402306	0.000764028	0.00076	0.00076	0.00076	0.00076	0.00076	0.00076	0.00076	0.00076	0.00076	0.00076
5.7441	0.427082	0.426664	0.426284	0.425068	0.422826	0.417582	0.394212	0.325972	0.141178	0.00330235	0.000762622	0.00076	0.00076	0.00076	0.00076	0.00076	0.00076	0.00076	0.00076	0.00076	0.00076
5.7978	0.426702	0.426322	0.425904	0.424612	0.422218	0.416632	0.39159	0.318056	0.127608	0.00260296	0.00076133	0.00076	0.00076	0.00076	0.00076	0.00076	0.00076	0.00076	0.00076	0.00076	0.00076
5.8514	0.42636	0.425942	0.425486	0.424118	0.42161	0.415644	0.388702	0.309225	0.113422	0.00196221	0.000760228	0.00076	0.00076	0.00076	0.00076	0.00076	0.00076	0.00076	0.00076	0.00076	0.00076
5.9051	0.42598	0.425524	0.425068	0.423624	0.420926	0.414618	0.385776	0.301203	0.103463	0.00172687	0.000760152	0.00076	0.00076	0.00076	0.00076	0.00076	0.00076	0.00076	0.00076	0.00076	0.00076
5.9588	0.425562	0.425106	0.424612	0.423054	0.420242	0.413478	0.382584	0.292247	0.093043	0.00149792	0.000760114	0.00076	0.00076	0.00076	0.00076	0.00076	0.00076	0.00076	0.00076	0.00076	0.00076
6.0125	0.425144	0.42465	0.424156	0.422522	0.419482	0.4123	0.379001	0.282196	0.0821598	0.00127695	0.000760038	0.00076	0.00076	0.00076	0.00076	0.00076	0.00076	0.00076	0.00076	0.00076	0.00076
6.0662	0.424726	0.424194	0.423624	0.421914	0.418684	0.411008	0.375109	0.271472	0.0719948	0.00111013	0.00076	0.00076	0.00076	0.00076	0.00076	0.00076	0.00076	0.00076	0.00076	0.00076	0.00076
6.1199	0.42427	0.4237	0.423092	0.421268	0.417848	0.409602	0.370979	0.260821	0.0639692	0.00103816	0.00076	0.00076	0.00076	0.00076	0.00076	0.00076	0.00076	0.00076	0.00076	0.00076	0.00076
6.1735	0.423776	0.423168	0.42256	0.420584	0.416936	0.408082	0.36635	0.248908	0.0557346	0.000968278	0.00076	0.00076	0.00076	0.00076	0.00076	0.00076	0.00076	0.00076	0.00076	0.00076	0.00076
6.2272	0.423244	0.422598	0.421952	0.419862	0.415986	0.406448	0.361125	0.235513	0.0473176	0.000901094	0.00076	0.00076	0.00076	0.00076	0.00076	0.00076	0.00076	0.00076	0.00076	0.00076	0.00076
6.2809	0.42294	0.422256	0.42161	0.419444	0.415378	0.40546	0.357861	0.227415	0.0428298	0.00087115	0.00076	0.00076	0.00076	0.00076	0.00076	0.00076	0.00076	0.00076	0.00076	0.00076	0.00076
6.3346	0.42275	0.422066	0.421382	0.419178	0.415036	0.404852	0.356045	0.22322	0.0408538	0.000862942	0.00076	0.00076	0.00076	0.00076	0.00076	0.00076	0.00076	0.00076	0.00076	0.00076	0.00076
6.3883	0.42256	0.421876	0.421192	0.418912	0.414694	0.404282	0.354156	0.218872	0.038874	0.00085481	0.00076	0.00076	0.00076	0.00076	0.00076	0.00076	0.00076	0.00076	0.00076	0.00076	0.00076
6.442	0.42237	0.421686	0.420964	0.418646	0.414314	0.403636	0.352184	0.21435	0.0368699	0.000846678	0.00076	0.00076	0.00076	0.00076	0.00076	0.00076	0.00076	0.00076	0.00076	0.00076	0.00076
6.4956	0.42218	0.421458	0.420736	0.41838	0.413972	0.403028	0.350227	0.210049	0.035104	0.000840066	0.00076	0.00076	0.00076	0.00076	0.00076	0.00076	0.00076	0.00076	0.00076	0.00076	0.00076
6.5493	0.42199	0.421268	0.420508	0.418114	0.413592	0.402382	0.348198	0.205614	0.0333431	0.000833606	0.00076	0.00076	0.00076	0.00076	0.00076	0.00076	0.00076	0.00076	0.00076	0.00076	0.00076
6.603	0.4218	0.42104	0.42028	0.41781	0.413212	0.401736	0.346085	0.201031	0.0315788	0.000827222	0.00076	0.00076	0.00076	0.00076	0.00076	0.00076	0.00076	0.00076	0.00076	0.00076	0.00076
6.6567	0.42161	0.42085	0.420052	0.417544	0.412832	0.401052	0.343904	0.196388	0.0298631	0.00082118	0.00076	0.00076	0.00076	0.00076	0.00076	0.00076	0.00076	0.00076	0.00076	0.00076	0.00076
6.7104	0.421382	0.420622	0.419824	0.41724	0.412414	0.400368	0.341802	0.192151	0.0284441	0.000816696	0.00076	0.00076	0.00076	0.00076	0.00076	0.00076	0.00076	0.00076	0.00076	0.00076	0.00076
6.7641	0.421192	0.420394	0.419558	0.416974	0.412034	0.399684	0.339614	0.187788	0.0270241	0.000812288	0.00076	0.00076	0.00076	0.00076	0.00076	0.00076	0.00076	0.00076	0.00076	0.00076	0.00076
6.8177	0.420964	0.420166	0.41933	0.41667	0.411616	0.399	0.337334	0.183293	0.025604	0.000807918	0.00076	0.00076	0.00076	0.00076	0.00076	0.00076	0.00076	0.00076	0.00076	0.00076	0.00076
6.8714	0.420736	0.419938	0.419064	0.416366	0.411198	0.39824	0.335	0.178779	0.0242349	0.000803814	0.00076	0.00076	0.00076	0.00076	0.00076	0.00076	0.00076	0.00076	0.00076	0.00076	0.00076
6.9251	0.420546	0.41971	0.418836	0.416062	0.41078	0.397556	0.332728	0.174564	0.0230428	0.000800508	0.00076	0.00076	0.00076	0.00076	0.00076	0.00076	0.00076	0.00076	0.00076	0.00076	0.00076
6.9788	0.420318	0.419482	0.41857	0.41572	0.410362	0.396796	0.330364	0.170236	0.0218519	0.00079724	0.00076	0.00076	0.00076	0.00076	0.00076	0.00076	0.00076	0.00076	0.00076	0.00076	0.00076
7.0325	0.42009	0.419216	0.418304	0.415416	0.409906	0.396036	0.327906	0.165783	0.0206625	0.00079401	0.00076	0.00076	0.00076	0.00076	0.00076	0.00076	0.00076	0.00076	0.00076	0.00076	0.00076
7.0862	0.419862	0.418988	0.418076	0.415112	0.409488	0.395276	0.325478	0.161549	0.0195939	0.000791236	0.00076	0.00076	0.00076	0.00076	0.00076	0.00076	0.00076	0.00076	0.00076	0.00076	0.00076
7.1398	0.419634	0.418722	0.41781	0.41477	0.409032	0.394516	0.32308	0.157514	0.0186344	0.000788918	0.00076	0.00076	0.00076	0.00076	0.00076	0.00076	0.00076	0.00076	0.00076	0.00076	0.00076
7.1935	0.419406	0.418494	0.417544	0.414466	0.408576	0.393718	0.320587	0.153391	0.0176784	0.0007866	0.00076	0.00076	0.00076	0.00076	0.00076	0.00076	0.00076	0.00076	0.00076	0.00076	0.00076
7.2472	0.419178	0.418228	0.417278	0.414124	0.40812	0.39292	0.318018	0.149203	0.016736	0.000784358	0.00076	0.00076	0.00076	0.00076	0.00076	0.00076	0.00076	0.00076	0.00076	0.00076	0.00076
7.3009	0.41895	0.418	0.417012	0.413782	0.407664	0.392122	0.315552	0.145377	0.0159296	0.000782572	0.00076	0.00076	0.00076	0.00076	0.00076	0.00076	0.00076	0.00076	0.00076	0.00076	0.00076
7.3546	0.418722	0.417734	0.416708	0.413478	0.407208	0.391324	0.31304	0.141565	0.0151533	0.000780862	0.00076	0.00076	0.00076	0.00076	0.00076	0.00076	0.00076	0.00076	0.00076	0.00076	0.00076
7.4082	0.418456	0.417468	0.416442	0.413098	0.406752	0.390488	0.310392	0.137568	0.0143496	0.000779114	0.00076	0.00076	0.00076	0.00076	0.00076	0.00076	0.00076	0.00076	0.00076	0.00076	0.00076
7.4619	0.418228	0.417202	0.416176	0.412756	0.406258	0.389652	0.307762	0.133737	0.0136143	0.000777556	0.00076	0.00076	0.00076	0.00076	0.00076	0.00076	0.00076	0.00076	0.00076	0.00076	0.00076
7.5156	0.418	0.416974	0.415872	0.412414	0.405802	0.388816	0.305193	0.130154	0.0129614	0.000776226	0.00076	0.00076	0.00076	0.00076	0.00076	0.00076	0.00076	0.00076	0.00076	0.00076	0.00076
7.5693	0.417734	0.416708	0.415606	0.412072	0.405308	0.387942	0.302518	0.126464	0.0123017	0.000774934	0.00076	0.00076	0.00076	0.00076	0.00076	0.00076	0.00076	0.00076	0.00076	0.00076	0.00076
7.623	0.417506	0.416404	0.415302	0.41173	0.404814	0.387068	0.299744	0.122698	0.0116428	0.000773604	0.00076	0.00076	0.00076	0.00076	0.00076	0.00076	0.00076	0.00076	0.00076	0.00076	0.00076
7.6767	0.41724	0.416138	0.415036	0.41135	0.40432	0.386232	0.297152	0.119377	0.0110987	0.000772616	0.00076	0.00076	0.00076	0.00076	0.00076	0.00076	0.00076	0.00076	0.00076	0.00076	0.00076
7.7303	0.416974	0.415872	0.414732	0.411008	0.403826	0.385358	0.294477	0.116006	0.0105587	0.00077159	0.00076	0.00076	0.00076	0.00076	0.00076	0.00076	0.00076	0.00076	0.00076	0.00076	0.00076
7.784	0.416746	0.415606	0.414428	0.410628	0.403332	0.384446	0.291711	0.112583	0.0100206	0.000770602	0.00076	0.00076	0.00076	0.00076	0.00076	0.00076	0.00076	0.00076	0.00076	0.00076	0.00076
7.8377	0.41648	0.41534	0.414124	0.410286	0.4028	0.383534	0.288933	0.109242	0.00951102	0.00076969	0.00076	0.00076	0.00076	0.00076	0.00076	0.00076	0.00076	0.00076	0.00076	0.00076	0.00076
7.8914	0.416214	0.415074	0.413858	0.409906	0.402306	0.382622	0.28625	0.10613	0.00905616	0.00076893	0.00076	0.00076	0.00076	0.00076	0.00076	0.00076	0.00076	0.00076	0.00076	0.00076	0.00076
7.9451	0.415948	0.41477	0.413554	0.409526	0.401774	0.38171	0.28348	0.102972	0.00860282	0.000768132	0.00076	0.00076	0.00076	0.00076	0.00076	0.00076	0.00076	0.00076	0.00076	0.00076	0.00076
7.9988	0.415682	0.414504	0.41325	0.409146	0.401242	0.38076	0.280615	0.0997728	0.00815214	0.000767372	0.00076	0.00076	0.00076	0.00076	0.00076	0.00076	0.00076	0.00076	0.00076	0.00076	0.00076
8.0524	0.415454	0.4142	0.412946	0.408766	0.400748	0.379863	0.27789	0.096843	0.00775428	0.000766726	0.00076	0.00076	0.00076	0.00076	0.00076	0.00076	0.00076	0.00076	0.00076	0.00076	0.00076
8.1061	0.415188	0.413934	0.412642	0.408424	0.400216	0.378966	0.275238	0.0940804	0.00739176	0.000766156	0.00076	0.00076	0.00076	0.00076	0.00076	0.00076	0.00076	0.00076	0.00076	0.00076	0.00076
8.1598	0.414922	0.413668	0.412338	0.408044	0.399722	0.378039	0.272506	0.0912874	0.00703114	0.000765586	0.00076	0.00076	0.00076	0.00076	0.00076	0.00076	0.00076	0.00076	0.00076	0.00076	0.00076
8.2135	0.414656	0.413364	0.412034	0.407664	0.39919	0.377089	0.269697	0.0884678	0.0066728	0.000765016	0.00076	0.00076	0.00076	0.00076	0.00076	0.00076	0.00076	0.00076	0.00076	0.00076	0.00076
8.2672	0.41439	0.413098	0.41173	0.407284	0.398658	0.3762	0.267106	0.0859636	0.00636348	0.000764522	0.00076	0.00076	0.00076	0.00076	0.00076	0.00076	0.00076	0.00076	0.00076	0.00076	0.00076
8.3209	0.414124	0.412794	0.411426	0.406942	0.398164	0.375284	0.26445	0.0834328	0.00605606	0.000764066	0.00076	0.00076	0.00076	0.00076	0.00076	0.00076	0.00076	0.00076	0.00076	0.00076	0.00076
8.3745	0.413858	0.412528	0.411122	0.406562	0.397632	0.374346	0.261714	0.0808754	0.00575016	0.000763572	0.00076	0.00076	0.00076	0.00076	0.00076	0.00076	0.00076	0.00076	0.00076	0.00076	0.00076
8.4282	0.413592	0.412224	0.410818	0.406144	0.3971	0.373369	0.258871	0.0782686	0.0054435	0.000763116	0.00076	0.00076	0.00076	0.00076	0.00076	0.00076	0.00076	0.00076	0.00076	0.00076	0.00076
8.4819	0.412832	0.411388	0.409906	0.405042	0.39558	0.37069	0.251514	0.072181	0.00481004	0.000762394	0.00076	0.00076	0.00076	0.00076	0.00076	0.00076	0.00076	0.00076	0.00076	0.00076	0.00076
8.5356	0.412034	0.410514	0.408956	0.403902	0.393946	0.36781	0.24361	0.0659642	0.00418608	0.00076171	0.00076	0.00076	0.00076	0.00076	0.00076	0.00076	0.00076	0.00076	0.00076	0.00076	0.00076
8.5893	0.41116	0.409602	0.407968	0.402648	0.392236	0.364709	0.235102	0.0596182	0.00357401	0.000761064	0.00076	0.00076	0.00076	0.00076	0.00076	0.00076	0.00076	0.00076	0.00076	0.00076	0.00076
8.643	0.410286	0.408652	0.406942	0.401394	0.39045	0.361521	0.226727	0.0540246	0.00310012	0.000760646	0.00076	0.00076	0.00076	0.00076	0.00076	0.00076	0.00076	0.00076	0.00076	0.00076	0.00076
8.6966	0.409374	0.407664	0.405878	0.400064	0.388588	0.358226	0.21847	0.0490998	0.00274083	0.000760494	0.00076	0.00076	0.00076	0.00076	0.00076	0.00076	0.00076	0.00076	0.00076	0.00076	0.00076
8.7503	0.408386	0.4066	0.404738	0.398658	0.386612	0.354677	0.209635	0.0441142	0.00238849	0.000760304	0.00076	0.00076	0.00076	0.00076	0.00076	0.00076	0.00076	0.00076	0.00076	0.00076	0.00076
8.804	0.40736	0.405536	0.40356	0.397176	0.384484	0.350884	0.200359	0.0392198	0.00205816	0.000760152	0.00076	0.00076	0.00076	0.00076	0.00076	0.00076	0.00076	0.00076	0.00076	0.00076	0.00076
8.8577	0.406372	0.404434	0.40242	0.395732	0.38247	0.347305	0.192432	0.0356987	0.00187006	0.000760114	0.00076	0.00076	0.00076	0.00076	0.00076	0.00076	0.00076	0.00076	0.00076	0.00076	0.00076
8.9114	0.405308	0.403294	0.401166	0.394174	0.380304	0.343452	0.184049	0.0321613	0.00168553	0.000760076	0.00076	0.00076	0.00076	0.00076	0.00076	0.00076	0.00076	0.00076	0.00076	0.00076	0.00076
8.9651	0.404206	0.402078	0.399874	0.39254	0.377982	0.339302	0.175169	0.0286132	0.00150507	0.000760038	0.00076	0.00076	0.00076	0.00076	0.00076	0.00076	0.00076	0.00076	0.00076	0.00076	0.00076
9.0187	0.403066	0.400862	0.398506	0.39083	0.375581	0.335042	0.166611	0.025558	0.00136796	0.000760038	0.00076	0.00076	0.00076	0.00076	0.00076	0.00076	0.00076	0.00076	0.00076	0.00076	0.00076
9.0724	0.40185	0.399532	0.3971	0.389082	0.373088	0.330653	0.158342	0.0229212	0.00126548	0.00076	0.00076	0.00076	0.00076	0.00076	0.00076	0.00076	0.00076	0.00076	0.00076	0.00076	0.00076
9.1261	0.400596	0.398164	0.395618	0.387182	0.370413	0.325922	0.149652	0.0202901	0.00116535	0.00076	0.00076	0.00076	0.00076	0.00076	0.00076	0.00076	0.00076	0.00076	0.00076	0.00076	0.00076
9.1798	0.399266	0.39672	0.39406	0.385244	0.367635	0.321043	0.141238	0.0179721	0.00108433	0.00076	0.00076	0.00076	0.00076	0.00076	0.00076	0.00076	0.00076	0.00076	0.00076	0.00076	0.00076
9.2335	0.397936	0.395276	0.392464	0.38323	0.364819	0.316194	0.13365	0.0161542	0.00103151	0.00076	0.00076	0.00076	0.00076	0.00076	0.00076	0.00076	0.00076	0.00076	0.00076	0.00076	0.00076
9.2872	0.396492	0.393718	0.390792	0.381102	0.361798	0.310973	0.125746	0.0143469	0.00097983	0.00076	0.00076	0.00076	0.00076	0.00076	0.00076	0.00076	0.00076	0.00076	0.00076	0.00076	0.00076
9.3408	0.394972	0.392046	0.388968	0.378826	0.358549	0.305338	0.117515	0.012556	0.000929936	0.00076	0.00076	0.00076	0.00076	0.00076	0.00076	0.00076	0.00076	0.00076	0.00076	0.00076	0.00076
9.3945	0.393414	0.390336	0.387144	0.376493	0.355262	0.299809	0.110436	0.0112666	0.000902196	0.00076	0.00076	0.00076	0.00076	0.00076	0.00076	0.00076	0.00076	0.00076	0.00076	0.00076	0.00076
9.4482	0.391704	0.388512	0.38513	0.373985	0.351717	0.293827	0.10306	0.00997538	0.00087476	0.00076	0.00076	0.00076	0.00076	0.00076	0.00076	0.00076	0.00076	0.00076	0.00076	0.00076	0.00076
9.5019	0.389956	0.386574	0.38304	0.371294	0.34789	0.287371	0.095437	0.00869782	0.000848084	0.00076	0.00076	0.00076	0.00076	0.00076	0.00076	0.00076	0.00076	0.00076	0.00076	0.00076	0.00076
9.5556	0.388056	0.38456	0.380836	0.368501	0.343957	0.280923	0.0887452	0.00773604	0.00083163	0.00076	0.00076	0.00076	0.00076	0.00076	0.00076	0.00076	0.00076	0.00076	0.00076	0.00076	0.00076
9.6092	0.38608	0.382394	0.378476	0.365533	0.339781	0.27417	0.0822852	0.00688826	0.000818748	0.00076	0.00076	0.00076	0.00076	0.00076	0.00076	0.00076	0.00076	0.00076	0.00076	0.00076	0.00076
9.6629	0.38399	0.380076	0.375961	0.362334	0.335266	0.266885	0.0756656	0.00605112	0.000806208	0.00076	0.00076	0.00076	0.00076	0.00076	0.00076	0.00076	0.00076	0.00076	0.00076	0.00076	0.00076
9.7166	0.38171	0.377606	0.37327	0.358914	0.330444	0.259202	0.0692208	0.00529568	0.000795796	0.00076	0.00076	0.00076	0.00076	0.00076	0.00076	0.00076	0.00076	0.00076	0.00076	0.00076	0.00076
9.7703	0.379327	0.374992	0.370424	0.355304	0.32539	0.251359	0.0634068	0.00470782	0.000789564	0.00076	0.00076	0.00076	0.00076	0.00076	0.00076	0.00076	0.00076	0.00076	0.00076	0.00076	0.00076
9.824	0.376755	0.372176	0.36735	0.35139	0.319895	0.242892	0.0574864	0.00412908	0.000783522	0.00076	0.00076	0.00076	0.00076	0.00076	0.00076	0.00076	0.00076	0.00076	0.00076	0.00076	0.00076
9.8777	0.373973	0.369128	0.364021	0.347134	0.313907	0.23373	0.0514672	0.00356033	0.000777632	0.00076	0.00076	0.00076	0.00076	0.00076	0.00076	0.00076	0.00076	0.00076	0.00076	0.00076	0.00076
9.9313	0.372662	0.367688	0.362448	0.345127	0.311102	0.229543	0.0489706	0.00334518	0.000775694	0.00076	0.00076	0.00076	0.00076	0.00076	0.00076	0.00076	0.00076	0.00076	0.00076	0.00076	0.00076
9.985	0.371697	0.366632	0.361296	0.343664	0.309065	0.226552	0.0472986	0.00321161	0.00077463	0.00076	0.00076	0.00076	0.00076	0.00076	0.00076	0.00076	0.00076	0.00076	0.00076	0.00076	0.00076
10.039	0.370709	0.365549	0.360115	0.34216	0.306968	0.223486	0.0456228	0.0030788	0.000773566	0.00076	0.00076	0.00076	0.00076	0.00076	0.00076	0.00076	0.00076	0.00076	0.00076	0.00076	0.00076
10.092	0.369694	0.364439	0.358902	0.340609	0.304813	0.220339	0.043928	0.00294542	0.000772502	0.00076	0.00076	0.00076	0.00076	0.00076	0.00076	0.00076	0.00076	0.00076	0.00076	0.00076	0.00076
10.146	0.368687	0.363333	0.357698	0.339082	0.302704	0.217326	0.0424156	0.00283332	0.000771666	0.00076	0.00076	0.00076	0.00076	0.00076	0.00076	0.00076	0.00076	0.00076	0.00076	0.00076	0.00076
10.2	0.367654	0.362201	0.356463	0.337512	0.300531	0.214225	0.0408728	0.00271913	0.00077083	0.00076	0.00076	0.00076	0.00076	0.00076	0.00076	0.00076	0.00076	0.00076	0.00076	0.00076	0.00076
10.253	0.366594	0.361038	0.35519	0.335893	0.298296	0.211048	0.03933	0.00260566	0.000769994	0.00076	0.00076	0.00076	0.00076	0.00076	0.00076	0.00076	0.00076	0.00076	0.00076	0.00076	0.00076
10.307	0.365518	0.35986	0.353905	0.334263	0.296047	0.207887	0.0378507	0.00250025	0.000769234	0.00076	0.00076	0.00076	0.00076	0.00076	0.00076	0.00076	0.00076	0.00076	0.00076	0.00076	0.00076
10.361	0.36445	0.35869	0.352632	0.332648	0.293835	0.204835	0.036507	0.00240962	0.000768588	0.00076	0.00076	0.00076	0.00076	0.00076	0.00076	0.00076	0.00076	0.00076	0.00076	0.00076	0.00076
10.414	0.363352	0.357489	0.351321	0.330988	0.291559	0.201715	0.0351606	0.00231952	0.00076798	0.00076	0.00076	0.00076	0.00076	0.00076	0.00076	0.00076	0.00076	0.00076	0.00076	0.00076	0.00076
10.468	0.362227	0.356254	0.349972	0.329278	0.289222	0.19852	0.0338124	0.00222999	0.000767372	0.00076	0.00076	0.00076	0.00076	0.00076	0.00076	0.00076	0.00076	0.00076	0.00076	0.00076	0.00076
10.522	0.361099	0.355019	0.348623	0.327568	0.286892	0.195373	0.032531	0.00214708	0.00076684	0.00076	0.00076	0.00076	0.00076	0.00076	0.00076	0.00076	0.00076	0.00076	0.00076	0.00076	0.00076
10.576	0.359982	0.353799	0.347293	0.325888	0.284612	0.192341	0.0313485	0.00207317	0.000766346	0.00076	0.00076	0.00076	0.00076	0.00076	0.00076	0.00076	0.00076	0.00076	0.00076	0.00076	0.00076
10.629	0.358838	0.352545	0.345929	0.324163	0.282272	0.18924	0.0301648	0.00199975	0.00076589	0.00076	0.00076	0.00076	0.00076	0.00076	0.00076	0.00076	0.00076	0.00076	0.00076	0.00076	0.00076
10.683	0.357667	0.351261	0.344527	0.322388	0.279862	0.186075	0.0289803	0.00192679	0.000765434	0.00076	0.00076	0.00076	0.00076	0.00076	0.00076	0.00076	0.00076	0.00076	0.00076	0.00076	0.00076
10.737	0.356516	0.350003	0.343155	0.320659	0.277537	0.183069	0.0279144	0.00186405	0.000765054	0.00076	0.00076	0.00076	0.00076	0.00076	0.00076	0.00076	0.00076	0.00076	0.00076	0.00076	0.00076
10.79	0.355357	0.348737	0.341776	0.318923	0.275207	0.18009	0.0268945	0.00180542	0.000764712	0.00076	0.00076	0.00076	0.00076	0.00076	0.00076	0.00076	0.00076	0.00076	0.00076	0.00076	0.00076
10.844	0.354175	0.347442	0.340366	0.317144	0.272825	0.177069	0.0258791	0.00174751	0.00076437	0.00076	0.00076	0.00076	0.00076	0.00076	0.00076	0.00076	0.00076	0.00076	0.00076	0.00076	0.00076
10.898	0.352971	0.346123	0.33893	0.315335	0.270404	0.174013	0.0248756	0.0016907	0.000764028	0.00076	0.00076	0.00076	0.00076	0.00076	0.00076	0.00076	0.00076	0.00076	0.00076	0.00076	0.00076
10.951	0.351815	0.344858	0.337554	0.31361	0.268117	0.171198	0.0240054	0.00164411	0.000763762	0.00076	0.00076	0.00076	0.00076	0.00076	0.00076	0.00076	0.00076	0.00076	0.00076	0.00076	0.00076
11.005	0.35063	0.343562	0.33614	0.311839	0.265768	0.168321	0.0231283	0.00159718	0.000763496	0.00076	0.00076	0.00076	0.00076	0.00076	0.00076	0.00076	0.00076	0.00076	0.00076	0.00076	0.00076
11.059	0.349406	0.342224	0.334685	0.310012	0.263344	0.165357	0.0222372	0.00154934	0.00076323	0.00076	0.00076	0.00076	0.00076	0.00076	0.00076	0.00076	0.00076	0.00076	0.00076	0.00076	0.00076
11.112	0.348205	0.340913	0.333256	0.308226	0.260995	0.162541	0.0214267	0.00150738	0.000763002	0.00076	0.00076	0.00076	0.00076	0.00076	0.00076	0.00076	0.00076	0.00076	0.00076	0.00076	0.00076
11.166	0.347008	0.339606	0.331835	0.306451	0.25867	0.159782	0.020661	0.00146874	0.000762812	0.00076	0.00076	0.00076	0.00076	0.00076	0.00076	0.00076	0.00076	0.00076	0.00076	0.00076	0.00076
11.22	0.345785	0.338265	0.33038	0.304635	0.256287	0.156978	0.0198911	0.00142983	0.000762584	0.00076	0.00076	0.00076	0.00076	0.00076	0.00076	0.00076	0.00076	0.00076	0.00076	0.00076	0.00076
11.273	0.344546	0.336912	0.328909	0.302795	0.253886	0.154174	0.0191417	0.00139243	0.000762394	0.00076	0.00076	0.00076	0.00076	0.00076	0.00076	0.00076	0.00076	0.00076	0.00076	0.00076	0.00076
11.327	0.343353	0.335612	0.327495	0.30104	0.251613	0.151574	0.0184805	0.00136078	0.000762242	0.00076	0.00076	0.00076	0.00076	0.00076	0.00076	0.00076	0.00076	0.00076	0.00076	0.00076	0.00076
11.381	0.342133	0.334278	0.326048	0.299242	0.249288	0.148933	0.0178205	0.00132932	0.00076209	0.00076	0.00076	0.00076	0.00076	0.00076	0.00076	0.00076	0.00076	0.00076	0.00076	0.00076	0.00076
11.434	0.340887	0.332918	0.324569	0.297403	0.246913	0.146254	0.0171616	0.00129808	0.000761938	0.00076	0.00076	0.00076	0.00076	0.00076	0.00076	0.00076	0.00076	0.00076	0.00076	0.00076	0.00076
11.488	0.339659	0.33158	0.323118	0.295606	0.244606	0.143686	0.016549	0.00126962	0.000761786	0.00076	0.00076	0.00076	0.00076	0.00076	0.00076	0.00076	0.00076	0.00076	0.00076	0.00076	0.00076
11.542	0.338458	0.330269	0.321697	0.293846	0.24236	0.141219	0.0159786	0.00124363	0.000761672	0.00076	0.00076	0.00076	0.00076	0.00076	0.00076	0.00076	0.00076	0.00076	0.00076	0.00076	0.00076
11.596	0.337231	0.328928	0.320241	0.292053	0.240069	0.138719	0.0154098	0.00121779	0.000761558	0.00076	0.00076	0.00076	0.00076	0.00076	0.00076	0.00076	0.00076	0.00076	0.00076	0.00076	0.00076
11.649	0.335973	0.32756	0.318755	0.290214	0.237728	0.136188	0.014842	0.00119214	0.000761406	0.00076	0.00076	0.00076	0.00076	0.00076	0.00076	0.00076	0.00076	0.00076	0.00076	0.00076	0.00076
11.703	0.334795	0.326276	0.317368	0.288507	0.235573	0.133897	0.0143503	0.00117063	0.00076133	0.00076	0.00076	0.00076	0.00076	0.00076	0.00076	0.00076	0.00076	0.00076	0.00076	0.00076	0.00076
11.757	0.333621	0.324995	0.315981	0.286805	0.23343	0.131647	0.0138787	0.00115022	0.000761216	0.00076	0.00076	0.00076	0.00076	0.00076	0.00076	0.00076	0.00076	0.00076	0.00076	0.00076	0.00076
11.81	0.33242	0.323692	0.314568	0.285068	0.231253	0.129375	0.0134079	0.00112993	0.00076114	0.00076	0.00076	0.00076	0.00076	0.00076	0.00076	0.00076	0.00076	0.00076	0.00076	0.00076	0.00076
11.864	0.331223	0.322388	0.313158	0.283339	0.229087	0.127133	0.0129523	0.0011104	0.000761064	0.00076	0.00076	0.00076	0.00076	0.00076	0.00076	0.00076	0.00076	0.00076	0.00076	0.00076	0.00076
11.918	0.330106	0.321172	0.311843	0.281732	0.227092	0.1251	0.0125503	0.00109345	0.000760988	0.00076	0.00076	0.00076	0.00076	0.00076	0.00076	0.00076	0.00076	0.00076	0.00076	0.00076	0.00076
11.971	0.328966	0.319933	0.310506	0.280098	0.225066	0.123044	0.012149	0.00107658	0.000760912	0.00076	0.00076	0.00076	0.00076	0.00076	0.00076	0.00076	0.00076	0.00076	0.00076	0.00076	0.00076
12.025	0.327803	0.318672	0.309141	0.278434	0.223003	0.120969	0.0117488	0.00105982	0.000760836	0.00076	0.00076	0.00076	0.00076	0.00076	0.00076	0.00076	0.00076	0.00076	0.00076	0.00076	0.00076
12.079	0.326219	0.31695	0.307283	0.276176	0.220237	0.118237	0.0112442	0.00103941	0.000760722	0.00076	0.00076	0.00076	0.00076	0.00076	0.00076	0.00076	0.00076	0.00076	0.00076	0.00076	0.00076
12.132	0.322939	0.313397	0.303457	0.271563	0.214658	0.112909	0.0103265	0.00100445	0.000760608	0.00076	0.00076	0.00076	0.00076	0.00076	0.00076	0.00076	0.00076	0.00076	0.00076	0.00076	0.00076
12.186	0.319481	0.309651	0.299425	0.266711	0.208825	0.107449	0.00941564	0.000970064	0.000760456	0.00076	0.00076	0.00076	0.00076	0.00076	0.00076	0.00076	0.00076	0.00076	0.00076	0.00076	0.00076
12.24	0.315837	0.305702	0.295173	0.261603	0.202726	0.101848	0.008512	0.000936282	0.000760342	0.00076	0.00076	0.00076	0.00076	0.00076	0.00076	0.00076	0.00076	0.00076	0.00076	0.00076	0.00076
12.293	0.312193	0.301766	0.290951	0.256587	0.196878	0.0967404	0.00777556	0.000911848	0.000760266	0.00076	0.00076	0.00076	0.00076	0.00076	0.00076	0.00076	0.00076	0.00076	0.00076	0.00076	0.00076
12.347	0.308416	0.297696	0.286588	0.251442	0.190954	0.091732	0.0070965	0.000890644	0.000760228	0.00076	0.00076	0.00076	0.00076	0.00076	0.00076	0.00076	0.00076	0.00076	0.00076	0.00076	0.00076
12.401	0.304437	0.293406	0.281998	0.246035	0.184779	0.086621	0.00642428	0.00086982	0.000760152	0.00076	0.00076	0.00076	0.00076	0.00076	0.00076	0.00076	0.00076	0.00076	0.00076	0.00076	0.00076
12.454	0.300375	0.289036	0.277328	0.240582	0.178649	0.081719	0.00581818	0.000851922	0.000760114	0.00076	0.00076	0.00076	0.00076	0.00076	0.00076	0.00076	0.00076	0.00076	0.00076	0.00076	0.00076
12.508	0.296411	0.284787	0.27281	0.235376	0.172953	0.0774136	0.00534508	0.000839686	0.000760076	0.00076	0.00076	0.00076	0.00076	0.00076	0.00076	0.00076	0.00076	0.00076	0.00076	0.00076	0.00076
12.562	0.292239	0.280322	0.26806	0.229927	0.167044	0.0730398	0.00487692	0.000827678	0.000760076	0.00076	0.00076	0.00076	0.00076	0.00076	0.00076	0.00076	0.00076	0.00076	0.00076	0.00076	0.00076
12.615	0.287839	0.27561	0.263055	0.224204	0.160896	0.0685824	0.00441256	0.000815898	0.000760038	0.00076	0.00076	0.00076	0.00076	0.00076	0.00076	0.00076	0.00076	0.00076	0.00076	0.00076	0.00076
12.669	0.283514	0.271005	0.258191	0.218736	0.155215	0.0647254	0.00406106	0.000808336	0.000760038	0.00076	0.00076	0.00076	0.00076	0.00076	0.00076	0.00076	0.00076	0.00076	0.00076	0.00076	0.00076
12.723	0.278966	0.266167	0.253091	0.213036	0.149355	0.0608342	0.00371693	0.000801002	0.000760038	0.00076	0.00076	0.00076	0.00076	0.00076	0.00076	0.00076	0.00076	0.00076	0.00076	0.00076	0.00076
12.777	0.274178	0.261079	0.24773	0.207073	0.143294	0.0569012	0.00337691	0.000793858	0.000760038	0.00076	0.00076	0.00076	0.00076	0.00076	0.00076	0.00076	0.00076	0.00076	0.00076	0.00076	0.00076
12.83	0.269397	0.256021	0.242425	0.201263	0.137549	0.0533596	0.00309917	0.000788538	0.00076	0.00076	0.00076	0.00076	0.00076	0.00076	0.00076	0.00076	0.00076	0.00076	0.00076	0.00076	0.00076
12.884	0.26456	0.250922	0.237097	0.195502	0.131989	0.0500878	0.00286383	0.000784472	0.00076	0.00076	0.00076	0.00076	0.00076	0.00076	0.00076	0.00076	0.00076	0.00076	0.00076	0.00076	0.00076
12.938	0.259475	0.245567	0.231515	0.189502	0.126266	0.0467932	0.00263127	0.000780482	0.00076	0.00076	0.00076	0.00076	0.00076	0.00076	0.00076	0.00076	0.00076	0.00076	0.00076	0.00076	0.00076
12.991	0.254193	0.240023	0.225747	0.183361	0.120517	0.043586	0.00241543	0.000776948	0.00076	0.00076	0.00076	0.00076	0.00076	0.00076	0.00076	0.00076	0.00076	0.00076	0.00076	0.00076	0.00076
13.045	0.248873	0.234468	0.219997	0.177346	0.11506	0.0407132	0.00224371	0.000774516	0.00076	0.00076	0.00076	0.00076	0.00076	0.00076	0.00076	0.00076	0.00076	0.00076	0.00076	0.00076	0.00076
13.099	0.243276	0.228631	0.213974	0.171091	0.109459	0.0378267	0.00207419	0.000772122	0.00076	0.00076	0.00076	0.00076	0.00076	0.00076	0.00076	0.00076	0.00076	0.00076	0.00076	0.00076	0.00076
13.152	0.237386	0.222498	0.207655	0.164578	0.10371	0.0349277	0.00190711	0.000769804	0.00076	0.00076	0.00076	0.00076	0.00076	0.00076	0.00076	0.00076	0.00076	0.00076	0.00076	0.00076	0.00076
13.206	0.231485	0.216402	0.201423	0.1583	0.098382	0.0324292	0.00178345	0.00076836	0.00076	0.00076	0.00076	0.00076	0.00076	0.00076	0.00076	0.00076	0.00076	0.00076	0.00076	0.00076	0.00076
13.26	0.225317	0.210041	0.19494	0.151837	0.0929936	0.0299702	0.00166584	0.000767068	0.00076	0.00076	0.00076	0.00076	0.00076	0.00076	0.00076	0.00076	0.00076	0.00076	0.00076	0.00076	0.00076
13.313	0.218819	0.203361	0.188146	0.145126	0.0874836	0.0275078	0.00154998	0.000765776	0.00076	0.00076	0.00076	0.00076	0.00076	0.00076	0.00076	0.00076	0.00076	0.00076	0.00076	0.00076	0.00076
13.367	0.212105	0.196494	0.181195	0.138366	0.0820724	0.0251872	0.00144826	0.00076475	0.00076	0.00076	0.00076	0.00076	0.00076	0.00076	0.00076	0.00076	0.00076	0.00076	0.00076	0.00076	0.00076
13.421	0.205196	0.18946	0.174116	0.13159	0.0768018	0.0230288	0.00136184	0.00076399	0.00076	0.00076	0.00076	0.00076	0.00076	0.00076	0.00076	0.00076	0.00076	0.00076	0.00076	0.00076	0.00076
13.474	0.197915	0.182069	0.166702	0.124572	0.0714286	0.0208742	0.00127684	0.00076323	0.00076	0.00076	0.00076	0.00076	0.00076	0.00076	0.00076	0.00076	0.00076	0.00076	0.00076	0.00076	0.00076
13.528	0.190266	0.174329	0.158962	0.117321	0.0659756	0.0187332	0.00119373	0.000762508	0.00076	0.00076	0.00076	0.00076	0.00076	0.00076	0.00076	0.00076	0.00076	0.00076	0.00076	0.00076	0.00076
13.582	0.187804	0.171855	0.156507	0.115064	0.0643302	0.0181237	0.00117287	0.000762356	0.00076	0.00076	0.00076	0.00076	0.00076	0.00076	0.00076	0.00076	0.00076	0.00076	0.00076	0.00076	0.00076
13.635	0.185299	0.169339	0.15401	0.112784	0.062681	0.017515	0.00115216	0.000762204	0.00076	0.00076	0.00076	0.00076	0.00076	0.00076	0.00076	0.00076	0.00076	0.00076	0.00076	0.00076	0.00076
13.689	0.182753	0.16679	0.151483	0.110481	0.0610204	0.0169073	0.00113156	0.000762052	0.00076	0.00076	0.00076	0.00076	0.00076	0.00076	0.00076	0.00076	0.00076	0.00076	0.00076	0.00076	0.00076
13.743	0.180204	0.164232	0.148952	0.108186	0.0593788	0.0163111	0.0011115	0.0007619	0.00076	0.00076	0.00076	0.00076	0.00076	0.00076	0.00076	0.00076	0.00076	0.00076	0.00076	0.00076	0.00076
13.797	0.177734	0.161766	0.14652	0.106001	0.057836	0.0157647	0.00109398	0.000761786	0.00076	0.00076	0.00076	0.00076	0.00076	0.00076	0.00076	0.00076	0.00076	0.00076	0.00076	0.00076	0.00076
13.85	0.175222	0.159262	0.14405	0.103789	0.0562818	0.0152156	0.00107627	0.000761672	0.00076	0.00076	0.00076	0.00076	0.00076	0.00076	0.00076	0.00076	0.00076	0.00076	0.00076	0.00076	0.00076
13.904	0.172668	0.15672	0.14155	0.101555	0.0547238	0.0146676	0.00105872	0.000761558	0.00076	0.00076	0.00076	0.00076	0.00076	0.00076	0.00076	0.00076	0.00076	0.00076	0.00076	0.00076	0.00076
13.958	0.170175	0.154238	0.139118	0.0994004	0.053238	0.0141554	0.00104287	0.000761444	0.00076	0.00076	0.00076	0.00076	0.00076	0.00076	0.00076	0.00076	0.00076	0.00076	0.00076	0.00076	0.00076
14.011	0.167728	0.151814	0.136743	0.0973142	0.051813	0.0136751	0.00102858	0.00076133	0.00076	0.00076	0.00076	0.00076	0.00076	0.00076	0.00076	0.00076	0.00076	0.00076	0.00076	0.00076	0.00076
14.065	0.165243	0.149355	0.134338	0.095209	0.050388	0.0131955	0.00101437	0.000761254	0.00076	0.00076	0.00076	0.00076	0.00076	0.00076	0.00076	0.00076	0.00076	0.00076	0.00076	0.00076	0.00076
14.119	0.16272	0.146859	0.131902	0.0930848	0.0489554	0.0127175	0.00100024	0.000761178	0.00076	0.00076	0.00076	0.00076	0.00076	0.00076	0.00076	0.00076	0.00076	0.00076	0.00076	0.00076	0.00076
14.172	0.160295	0.144468	0.129572	0.091067	0.0476102	0.0122759	0.000987582	0.000761102	0.00076	0.00076	0.00076	0.00076	0.00076	0.00076	0.00076	0.00076	0.00076	0.00076	0.00076	0.00076	0.00076
14.226	0.157928	0.142143	0.127311	0.0891214	0.0463258	0.011859	0.000975878	0.000761026	0.00076	0.00076	0.00076	0.00076	0.00076	0.00076	0.00076	0.00076	0.00076	0.00076	0.00076	0.00076	0.00076
14.28	0.15553	0.139787	0.125024	0.0871644	0.0450376	0.0114433	0.000964288	0.00076095	0.00076	0.00076	0.00076	0.00076	0.00076	0.00076	0.00076	0.00076	0.00076	0.00076	0.00076	0.00076	0.00076
14.333	0.153102	0.137397	0.12271	0.0851884	0.0437456	0.0110291	0.000952736	0.000760874	0.00076	0.00076	0.00076	0.00076	0.00076	0.00076	0.00076	0.00076	0.00076	0.00076	0.00076	0.00076	0.00076
14.387	0.15083	0.135177	0.120563	0.083372	0.0425752	0.0106639	0.000943122	0.000760836	0.00076	0.00076	0.00076	0.00076	0.00076	0.00076	0.00076	0.00076	0.00076	0.00076	0.00076	0.00076	0.00076
14.441	0.148546	0.132947	0.118416	0.0815632	0.04142	0.0103041	0.000933698	0.00076076	0.00076	0.00076	0.00076	0.00076	0.00076	0.00076	0.00076	0.00076	0.00076	0.00076	0.00076	0.00076	0.00076
14.494	0.146258	0.130712	0.116261	0.0797582	0.0402686	0.00994916	0.000924464	0.000760722	0.00076	0.00076	0.00076	0.00076	0.00076	0.00076	0.00076	0.00076	0.00076	0.00076	0.00076	0.00076	0.00076
14.548	0.143993	0.128508	0.114141	0.0779912	0.0391476	0.00960678	0.000915686	0.000760646	0.00076	0.00076	0.00076	0.00076	0.00076	0.00076	0.00076	0.00076	0.00076	0.00076	0.00076	0.00076	0.00076
14.602	0.141865	0.126445	0.112161	0.0763534	0.0381292	0.00930126	0.000908162	0.000760608	0.00076	0.00076	0.00076	0.00076	0.00076	0.00076	0.00076	0.00076	0.00076	0.00076	0.00076	0.00076	0.00076
14.655	0.139703	0.124347	0.110154	0.0746966	0.0370971	0.0089927	0.000900562	0.00076057	0.00076	0.00076	0.00076	0.00076	0.00076	0.00076	0.00076	0.00076	0.00076	0.00076	0.00076	0.00076	0.00076
14.709	0.137507	0.122223	0.108118	0.0730246	0.0360586	0.008683	0.000892886	0.000760532	0.00076	0.00076	0.00076	0.00076	0.00076	0.00076	0.00076	0.00076	0.00076	0.00076	0.00076	0.00076	0.00076
14.763	0.135459	0.120243	0.106229	0.0714856	0.0351162	0.00840788	0.00088635	0.000760494	0.00076	0.00076	0.00076	0.00076	0.00076	0.00076	0.00076	0.00076	0.00076	0.00076	0.00076	0.00076	0.00076
14.816	0.133418	0.118275	0.104356	0.0699656	0.034192	0.00814036	0.00088008	0.000760456	0.00076	0.00076	0.00076	0.00076	0.00076	0.00076	0.00076	0.00076	0.00076	0.00076	0.00076	0.00076	0.00076
14.87	0.131366	0.116299	0.102475	0.0684418	0.0332679	0.00787284	0.00087381	0.000760456	0.00076	0.00076	0.00076	0.00076	0.00076	0.00076	0.00076	0.00076	0.00076	0.00076	0.00076	0.00076	0.00076
14.924	0.129363	0.114372	0.100647	0.0669712	0.0323825	0.00761976	0.000867996	0.000760418	0.00076	0.00076	0.00076	0.00076	0.00076	0.00076	0.00076	0.00076	0.00076	0.00076	0.00076	0.00076	0.00076
14.978	0.127467	0.112556	0.0989254	0.0655956	0.0315639	0.00738986	0.000862866	0.00076038	0.00076	0.00076	0.00076	0.00076	0.00076	0.00076	0.00076	0.00076	0.00076	0.00076	0.00076	0.00076	0.00076
15.031	0.125556	0.110724	0.0971926	0.0642124	0.0307447	0.00716034	0.000857736	0.00076038	0.00076	0.00076	0.00076	0.00076	0.00076	0.00076	0.00076	0.00076	0.00076	0.00076	0.00076	0.00076	0.00076
15.085	0.123622	0.108874	0.0954446	0.0628254	0.029925	0.00693158	0.000852682	0.000760342	0.00076	0.00076	0.00076	0.00076	0.00076	0.00076	0.00076	0.00076	0.00076	0.00076	0.00076	0.00076	0.00076
15.139	0.121828	0.10716	0.0938258	0.0615486	0.0291783	0.00672562	0.000848236	0.000760304	0.00076	0.00076	0.00076	0.00076	0.00076	0.00076	0.00076	0.00076	0.00076	0.00076	0.00076	0.00076	0.00076
15.192	0.120076	0.105492	0.0922564	0.0603174	0.0284612	0.00652992	0.000844056	0.000760304	0.00076	0.00076	0.00076	0.00076	0.00076	0.00076	0.00076	0.00076	0.00076	0.00076	0.00076	0.00076	0.00076
15.246	0.118313	0.103816	0.0906794	0.0590786	0.0277438	0.0063346	0.000839876	0.000760266	0.00076	0.00076	0.00076	0.00076	0.00076	0.00076	0.00076	0.00076	0.00076	0.00076	0.00076	0.00076	0.00076
15.3	0.116535	0.102125	0.089091	0.0578398	0.0270267	0.00614004	0.000835734	0.000760266	0.00076	0.00076	0.00076	0.00076	0.00076	0.00076	0.00076	0.00076	0.00076	0.00076	0.00076	0.00076	0.00076
15.353	0.114973	0.100643	0.087704	0.0567644	0.0264149	0.0059774	0.000832428	0.000760228	0.00076	0.00076	0.00076	0.00076	0.00076	0.00076	0.00076	0.00076	0.00076	0.00076	0.00076	0.00076	0.00076
15.407	0.113403	0.0991572	0.0863094	0.0556928	0.0258043	0.0058159	0.00082916	0.000760228	0.00076	0.00076	0.00076	0.00076	0.00076	0.00076	0.00076	0.00076	0.00076	0.00076	0.00076	0.00076	0.00076
15.461	0.111819	0.0976562	0.084911	0.0546136	0.0251936	0.0056544	0.000825892	0.000760228	0.00076	0.00076	0.00076	0.00076	0.00076	0.00076	0.00076	0.00076	0.00076	0.00076	0.00076	0.00076	0.00076
15.514	0.110314	0.0962388	0.0835848	0.0535952	0.0246202	0.00550392	0.000822852	0.00076019	0.00076	0.00076	0.00076	0.00076	0.00076	0.00076	0.00076	0.00076	0.00076	0.00076	0.00076	0.00076	0.00076
15.568	0.108938	0.0949392	0.0823726	0.0526718	0.0241026	0.0053694	0.000820154	0.00076019	0.00076	0.00076	0.00076	0.00076	0.00076	0.00076	0.00076	0.00076	0.00076	0.00076	0.00076	0.00076	0.00076
15.622	0.107548	0.093632	0.0811566	0.0517446	0.0235851	0.00523488	0.000817494	0.00076019	0.00076	0.00076	0.00076	0.00076	0.00076	0.00076	0.00076	0.00076	0.00076	0.00076	0.00076	0.00076	0.00076
15.675	0.106153	0.0923172	0.0799368	0.0508174	0.0230675	0.00510112	0.000814834	0.000760152	0.00076	0.00076	0.00076	0.00076	0.00076	0.00076	0.00076	0.00076	0.00076	0.00076	0.00076	0.00076	0.00076
15.729	0.103884	0.0901892	0.0779646	0.0493354	0.0222562	0.0048963	0.000810996	0.000760152	0.00076	0.00076	0.00076	0.00076	0.00076	0.00076	0.00076	0.00076	0.00076	0.00076	0.00076	0.00076	0.00076
15.783	0.100248	0.0867958	0.0748296	0.047006	0.0209973	0.00458546	0.00080541	0.000760114	0.00076	0.00076	0.00076	0.00076	0.00076	0.00076	0.00076	0.00076	0.00076	0.00076	0.00076	0.00076	0.00076
15.836	0.0965542	0.0833568	0.0716642	0.0446614	0.0197406	0.00427728	0.0007999	0.000760114	0.00076	0.00076	0.00076	0.00076	0.00076	0.00076	0.00076	0.00076	0.00076	0.00076	0.00076	0.00076	0.00076
15.89	0.0928036	0.0798684	0.0684608	0.0423092	0.0184866	0.00397176	0.000794466	0.000760076	0.00076	0.00076	0.00076	0.00076	0.00076	0.00076	0.00076	0.00076	0.00076	0.00076	0.00076	0.00076	0.00076
15.944	0.0892962	0.0766384	0.065512	0.040185	0.017388	0.00371678	0.0007904	0.000760076	0.00076	0.00076	0.00076	0.00076	0.00076	0.00076	0.00076	0.00076	0.00076	0.00076	0.00076	0.00076	0.00076
15.998	0.0858382	0.0734578	0.062624	0.0381292	0.0163392	0.00347863	0.00078679	0.000760038	0.00076	0.00076	0.00076	0.00076	0.00076	0.00076	0.00076	0.00076	0.00076	0.00076	0.00076	0.00076	0.00076
16.051	0.0823346	0.0702468	0.0597094	0.0360643	0.0152942	0.00324269	0.000783218	0.000760038	0.00076	0.00076	0.00076	0.00076	0.00076	0.00076	0.00076	0.00076	0.00076	0.00076	0.00076	0.00076	0.00076
16.105	0.0788462	0.0670586	0.056829	0.0340408	0.0142796	0.00301667	0.000779912	0.000760038	0.00076	0.00076	0.00076	0.00076	0.00076	0.00076	0.00076	0.00076	0.00076	0.00076	0.00076	0.00076	0.00076
16.159	0.0757378	0.0642466	0.0543058	0.0323122	0.0134448	0.00284198	0.00077767	0.000760038	0.00076	0.00076	0.00076	0.00076	0.00076	0.00076	0.00076	0.00076	0.00076	0.00076	0.00076	0.00076	0.00076
16.212	0.0725952	0.061408	0.0517674	0.0305813	0.0126133	0.00266889	0.000775504	0.000760038	0.00076	0.00076	0.00076	0.00076	0.00076	0.00076	0.00076	0.00076	0.00076	0.00076	0.00076	0.00076	0.00076
16.266	0.0694184	0.0585466	0.0492138	0.0288485	0.0117857	0.00249747	0.000773338	0.000760038	0.00076	0.00076	0.00076	0.00076	0.00076	0.00076	0.00076	0.00076	0.00076	0.00076	0.00076	0.00076	0.00076
16.32	0.066462	0.0559018	0.046873	0.0272935	0.011066	0.00235608	0.00077178	0.00076	0.00076	0.00076	0.00076	0.00076	0.00076	0.00076	0.00076	0.00076	0.00076	0.00076	0.00076	0.00076	0.00076
16.373	0.0635018	0.0532608	0.0445398	0.0257537	0.0103584	0.00221844	0.00077026	0.00076	0.00076	0.00076	0.00076	0.00076	0.00076	0.00076	0.00076	0.00076	0.00076	0.00076	0.00076	0.00076	0.00076
16.427	0.0605112	0.0506008	0.0421952	0.0242144	0.00965504	0.00208225	0.000768816	0.00076	0.00076	0.00076	0.00076	0.00076	0.00076	0.00076	0.00076	0.00076	0.00076	0.00076	0.00076	0.00076	0.00076
16.481	0.0577258	0.0481384	0.0400406	0.0228262	0.0090383	0.00196829	0.000767676	0.00076	0.00076	0.00076	0.00076	0.00076	0.00076	0.00076	0.00076	0.00076	0.00076	0.00076	0.00076	0.00076	0.00076
16.534	0.055024	0.0457634	0.0379677	0.021508	0.00846298	0.00186496	0.000766726	0.00076	0.00076	0.00076	0.00076	0.00076	0.00076	0.00076	0.00076	0.00076	0.00076	0.00076	0.00076	0.00076	0.00076
16.588	0.0522994	0.0433732	0.0358895	0.0201921	0.00789108	0.00176271	0.000765814	0.00076	0.00076	0.00076	0.00076	0.00076	0.00076	0.00076	0.00076	0.00076	0.00076	0.00076	0.00076	0.00076	0.00076
16.642	0.0496356	0.0410476	0.0338717	0.0189278	0.00734958	0.00166809	0.000764978	0.00076	0.00076	0.00076	0.00076	0.00076	0.00076	0.00076	0.00076	0.00076	0.00076	0.00076	0.00076	0.00076	0.00076
16.695	0.0470896	0.0388322	0.031966	0.0177528	0.00685824	0.00158578	0.00076437	0.00076	0.00076	0.00076	0.00076	0.00076	0.00076	0.00076	0.00076	0.00076	0.00076	0.00076	0.00076	0.00076	0.00076
16.749	0.0445284	0.0366141	0.0300572	0.0165813	0.0063707	0.00150442	0.000763724	0.00076	0.00076	0.00076	0.00076	0.00076	0.00076	0.00076	0.00076	0.00076	0.00076	0.00076	0.00076	0.00076	0.00076
16.803	0.0420052	0.0344394	0.0281941	0.0154493	0.00590558	0.00142842	0.000763154	0.00076	0.00076	0.00076	0.00076	0.00076	0.00076	0.00076	0.00076	0.00076	0.00076	0.00076	0.00076	0.00076	0.00076
16.856	0.0396378	0.0324098	0.0264685	0.0144237	0.0054986	0.00136591	0.000762774	0.00076	0.00076	0.00076	0.00076	0.00076	0.00076	0.00076	0.00076	0.00076	0.00076	0.00076	0.00076	0.00076	0.00076
16.91	0.0372575	0.0303764	0.0247433	0.0134022	0.00509466	0.00130412	0.000762394	0.00076	0.00076	0.00076	0.00076	0.00076	0.00076	0.00076	0.00076	0.00076	0.00076	0.00076	0.00076	0.00076	0.00076
16.964	0.0348696	0.0283404	0.0230189	0.0123861	0.00469452	0.00124313	0.000762014	0.00076	0.00076	0.00076	0.00076	0.00076	0.00076	0.00076	0.00076	0.00076	0.00076	0.00076	0.00076	0.00076	0.00076
17.017	0.0325892	0.0264081	0.0213921	0.0114433	0.00433276	0.0011905	0.00076171	0.00076	0.00076	0.00076	0.00076	0.00076	0.00076	0.00076	0.00076	0.00076	0.00076	0.00076	0.00076	0.00076	0.00076
17.071	0.0303453	0.0245134	0.0198026	0.0105306	0.00398696	0.00114125	0.000761444	0.00076	0.00076	0.00076	0.00076	0.00076	0.00076	0.00076	0.00076	0.00076	0.00076	0.00076	0.00076	0.00076	0.00076
17.125	0.028098	0.0226206	0.0182176	0.00962388	0.00364496	0.00109273	0.000761216	0.00076	0.00076	0.00076	0.00076	0.00076	0.00076	0.00076	0.00076	0.00076	0.00076	0.00076	0.00076	0.00076	0.00076
17.179	0.0261622	0.0209939	0.0168583	0.00885058	0.00335479	0.00105188	0.000760988	0.00076	0.00076	0.00076	0.00076	0.00076	0.00076	0.00076	0.00076	0.00076	0.00076	0.00076	0.00076	0.00076	0.00076
17.232	0.0254851	0.020428	0.0163883	0.008588	0.00325888	0.00103907	0.00076095	0.00076	0.00076	0.00076	0.00076	0.00076	0.00076	0.00076	0.00076	0.00076	0.00076	0.00076	0.00076	0.00076	0.00076
17.286	0.0248079	0.019863	0.015919	0.0083258	0.00316331	0.0010263	0.000760874	0.00076	0.00076	0.00076	0.00076	0.00076	0.00076	0.00076	0.00076	0.00076	0.00076	0.00076	0.00076	0.00076	0.00076
17.34	0.0241308	0.0192979	0.0154504	0.00806474	0.0030682	0.00101361	0.000760836	0.00076	0.00076	0.00076	0.00076	0.00076	0.00076	0.00076	0.00076	0.00076	0.00076	0.00076	0.00076	0.00076	0.00076
17.393	0.0234794	0.0187553	0.0150009	0.0078147	0.00297753	0.00100164	0.00076076	0.00076	0.00076	0.00076	0.00076	0.00076	0.00076	0.00076	0.00076	0.00076	0.00076	0.00076	0.00076	0.00076	0.00076
17.447	0.0228623	0.0182423	0.0145764	0.00757986	0.00289324	0.00099066	0.000760722	0.00076	0.00076	0.00076	0.00076	0.00076	0.00076	0.00076	0.00076	0.00076	0.00076	0.00076	0.00076	0.00076	0.00076
17.501	0.0222456	0.0177297	0.0141523	0.00734578	0.00280907	0.000979678	0.000760684	0.00076	0.00076	0.00076	0.00076	0.00076	0.00076	0.00076	0.00076	0.00076	0.00076	0.00076	0.00076	0.00076	0.00076
17.554	0.0216288	0.0172174	0.0137294	0.00711208	0.00272525	0.000968734	0.000760646	0.00076	0.00076	0.00076	0.00076	0.00076	0.00076	0.00076	0.00076	0.00076	0.00076	0.00076	0.00076	0.00076	0.00076
17.608	0.0210562	0.0167428	0.013338	0.00689814	0.00264936	0.000959082	0.000760608	0.00076	0.00076	0.00076	0.00076	0.00076	0.00076	0.00076	0.00076	0.00076	0.00076	0.00076	0.00076	0.00076	0.00076
17.662	0.0204999	0.0162826	0.0129595	0.00669142	0.00257659	0.000949924	0.00076057	0.00076	0.00076	0.00076	0.00076	0.00076	0.00076	0.00076	0.00076	0.00076	0.00076	0.00076	0.00076	0.00076	0.00076
17.715	0.0199439	0.0158232	0.0125814	0.00648584	0.00250412	0.000940804	0.000760532	0.00076	0.00076	0.00076	0.00076	0.00076	0.00076	0.00076	0.00076	0.00076	0.00076	0.00076	0.00076	0.00076	0.00076
17.769	0.0193884	0.0153645	0.0122045	0.00628064	0.00243204	0.000931722	0.000760494	0.00076	0.00076	0.00076	0.00076	0.00076	0.00076	0.00076	0.00076	0.00076	0.00076	0.00076	0.00076	0.00076	0.00076
17.823	0.0188856	0.0149496	0.011864	0.00609634	0.00236793	0.000923818	0.000760456	0.00076	0.00076	0.00076	0.00076	0.00076	0.00076	0.00076	0.00076	0.00076	0.00076	0.00076	0.00076	0.00076	0.00076
17.876	0.0183969	0.0145472	0.0115341	0.0059185	0.00230618	0.000916218	0.000760418	0.00076	0.00076	0.00076	0.00076	0.00076	0.00076	0.00076	0.00076	0.00076	0.00076	0.00076	0.00076	0.00076	0.00076
17.93	0.017909	0.0141455	0.0112051	0.00574104	0.00224466	0.000908694	0.000760418	0.00076	0.00076	0.00076	0.00076	0.00076	0.00076	0.00076	0.00076	0.00076	0.00076	0.00076	0.00076	0.00076	0.00076
17.984	0.0174276	0.0137495	0.0108805	0.00556662	0.00218435	0.000901322	0.00076038	0.00076	0.00076	0.00076	0.00076	0.00076	0.00076	0.00076	0.00076	0.00076	0.00076	0.00076	0.00076	0.00076	0.00076
18.037	0.016994	0.0133939	0.0105902	0.00541158	0.00213146	0.000895014	0.000760342	0.00076	0.00076	0.00076	0.00076	0.00076	0.00076	0.00076	0.00076	0.00076	0.00076	0.00076	0.00076	0.00076	0.00076
18.091	0.0165612	0.0130386	0.0103003	0.00525692	0.00207883	0.000888744	0.000760342	0.00076	0.00076	0.00076	0.00076	0.00076	0.00076	0.00076	0.00076	0.00076	0.00076	0.00076	0.00076	0.00076	0.00076
18.145	0.0161367	0.0126909	0.0100164	0.00510568	0.00202734	0.000882626	0.000760304	0.00076	0.00076	0.00076	0.00076	0.00076	0.00076	0.00076	0.00076	0.00076	0.00076	0.00076	0.00076	0.00076	0.00076
18.199	0.0157328	0.0123603	0.009747	0.0049628	0.00197893	0.000876926	0.000760304	0.00076	0.00076	0.00076	0.00076	0.00076	0.00076	0.00076	0.00076	0.00076	0.00076	0.00076	0.00076	0.00076	0.00076
18.252	0.0153585	0.0120544	0.0094981	0.0048317	0.00193485	0.000871796	0.000760266	0.00076	0.00076	0.00076	0.00076	0.00076	0.00076	0.00076	0.00076	0.00076	0.00076	0.00076	0.00076	0.00076	0.00076
18.306	0.0149823	0.0117469	0.00924806	0.00469946	0.00189042	0.000866666	0.000760266	0.00076	0.00076	0.00076	0.00076	0.00076	0.00076	0.00076	0.00076	0.00076	0.00076	0.00076	0.00076	0.00076	0.00076
18.36	0.0146076	0.0114407	0.00899878	0.00456798	0.00184623	0.000861498	0.000760228	0.00076	0.00076	0.00076	0.00076	0.00076	0.00076	0.00076	0.00076	0.00076	0.00076	0.00076	0.00076	0.00076	0.00076
18.413	0.0142755	0.0111697	0.00877952	0.00445284	0.00180808	0.000857166	0.000760228	0.00076	0.00076	0.00076	0.00076	0.00076	0.00076	0.00076	0.00076	0.00076	0.00076	0.00076	0.00076	0.00076	0.00076
18.467	0.0139449	0.0109003	0.00856064	0.00433846	0.00177012	0.000852872	0.000760228	0.00076	0.00076	0.00076	0.00076	0.00076	0.00076	0.00076	0.00076	0.00076	0.00076	0.00076	0.00076	0.00076	0.00076
18.521	0.0136162	0.0106328	0.00834366	0.00422484	0.00173238	0.000848578	0.00076019	0.00076	0.00076	0.00076	0.00076	0.00076	0.00076	0.00076	0.00076	0.00076	0.00076	0.00076	0.00076	0.00076	0.00076
18.574	0.013311	0.0103843	0.00814226	0.00411958	0.00169784	0.000844702	0.00076019	0.00076	0.00076	0.00076	0.00076	0.00076	0.00076	0.00076	0.00076	0.00076	0.00076	0.00076	0.00076	0.00076	0.00076
18.628	0.0130237	0.0101506	0.0079534	0.00402154	0.00166569	0.000841168	0.00076019	0.00076	0.00076	0.00076	0.00076	0.00076	0.00076	0.00076	0.00076	0.00076	0.00076	0.00076	0.00076	0.00076	0.00076
18.682	0.0127368	0.00991762	0.00776492	0.00392388	0.00163366	0.000837596	0.000760152	0.00076	0.00076	0.00076	0.00076	0.00076	0.00076	0.00076	0.00076	0.00076	0.00076	0.00076	0.00076	0.00076	0.00076
18.735	0.0124507	0.00968506	0.00757682	0.00382622	0.00160181	0.000834062	0.000760152	0.00076	0.00076	0.00076	0.00076	0.00076	0.00076	0.00076	0.00076	0.00076	0.00076	0.00076	0.00076	0.00076	0.00076
18.789	0.0122026	0.00948404	0.00741418	0.00374209	0.00157449	0.000831098	0.000760152	0.00076	0.00076	0.00076	0.00076	0.00076	0.00076	0.00076	0.00076	0.00076	0.00076	0.00076	0.00076	0.00076	0.00076
18.843	0.0119597	0.00928644	0.00725496	0.0036597	0.00154778	0.000828172	0.000760152	0.00076	0.00076	0.00076	0.00076	0.00076	0.00076	0.00076	0.00076	0.00076	0.00076	0.00076	0.00076	0.00076	0.00076
18.896	0.0117169	0.0090896	0.00709574	0.00357759	0.00152114	0.000825284	0.000760114	0.00076	0.00076	0.00076	0.00076	0.00076	0.00076	0.00076	0.00076	0.00076	0.00076	0.00076	0.00076	0.00076	0.00076
18.95	0.0114821	0.00889922	0.00694184	0.00349824	0.00149549	0.00082251	0.000760114	0.00076	0.00076	0.00076	0.00076	0.00076	0.00076	0.00076	0.00076	0.00076	0.00076	0.00076	0.00076	0.00076	0.00076
19.004	0.0112792	0.00873468	0.0068096	0.00343026	0.00147372	0.000820192	0.000760114	0.00076	0.00076	0.00076	0.00076	0.00076	0.00076	0.00076	0.00076	0.00076	0.00076	0.00076	0.00076	0.00076	0.00076
19.057	0.011077	0.0085709	0.00667736	0.00336247	0.00145198	0.000817874	0.000760114	0.00076	0.00076	0.00076	0.00076	0.00076	0.00076	0.00076	0.00076	0.00076	0.00076	0.00076	0.00076	0.00076	0.00076
19.111	0.0108745	0.00840712	0.0065455	0.00329487	0.00143036	0.000815594	0.000760114	0.00076	0.00076	0.00076	0.00076	0.00076	0.00076	0.00076	0.00076	0.00076	0.00076	0.00076	0.00076	0.00076	0.00076
19.165	0.0106959	0.00826196	0.00642846	0.0032349	0.00141121	0.000813542	0.000760114	0.00076	0.00076	0.00076	0.00076	0.00076	0.00076	0.00076	0.00076	0.00076	0.00076	0.00076	0.00076	0.00076	0.00076
19.218	0.0105332	0.0081301	0.00632206	0.00318014	0.00139369	0.000811718	0.000760076	0.00076	0.00076	0.00076	0.00076	0.00076	0.00076	0.00076	0.00076	0.00076	0.00076	0.00076	0.00076	0.00076	0.00076
19.272	0.0103706	0.00799824	0.00621566	0.0031255	0.00137625	0.000809856	0.000760076	0.00076	0.00076	0.00076	0.00076	0.00076	0.00076	0.00076	0.00076	0.00076	0.00076	0.00076	0.00076	0.00076	0.00076
19.326	0.0102079	0.00786638	0.00610926	0.00307101	0.00135884	0.000808032	0.000760076	0.00076	0.00076	0.00076	0.00076	0.00076	0.00076	0.00076	0.00076	0.00076	0.00076	0.00076	0.00076	0.00076	0.00076
19.38	0.0099123	0.00762698	0.00591698	0.00297323	0.00132818	0.000804916	0.000760076	0.00076	0.00076	0.00076	0.00076	0.00076	0.00076	0.00076	0.00076	0.00076	0.00076	0.00076	0.00076	0.00076	0.00076
19.433	0.0095247	0.00731424	0.00566542	0.00284601	0.0012885	0.000800888	0.000760076	0.00076	0.00076	0.00076	0.00076	0.00076	0.00076	0.00076	0.00076	0.00076	0.00076	0.00076	0.00076	0.00076	0.00076
19.487	0.00913862	0.00700226	0.00541538	0.00271958	0.00124917	0.000796936	0.000760038	0.00076	0.00076	0.00076	0.00076	0.00076	0.00076	0.00076	0.00076	0.00076	0.00076	0.00076	0.00076	0.00076	0.00076
19.541	0.00875406	0.00669218	0.00516648	0.00259407	0.00121019	0.000793022	0.000760038	0.00076	0.00076	0.00076	0.00076	0.00076	0.00076	0.00076	0.00076	0.00076	0.00076	0.00076	0.00076	0.00076	0.00076
19.594	0.00842612	0.00642884	0.00495634	0.00248976	0.00117868	0.000790058	0.000760038	0.00076	0.00076	0.00076	0.00076	0.00076	0.00076	0.00076	0.00076	0.00076	0.00076	0.00076	0.00076	0.00076	0.00076
19.648	0.00810768	0.00617348	0.00475304	0.00238933	0.00114859	0.000787246	0.000760038	0.00076	0.00076	0.00076	0.00076	0.00076	0.00076	0.00076	0.00076	0.00076	0.00076	0.00076	0.00076	0.00076	0.00076
19.702	0.00779076	0.00591964	0.00455088	0.00228958	0.00111872	0.000784434	0.000760038	0.00076	0.00076	0.00076	0.00076	0.00076	0.00076	0.00076	0.00076	0.00076	0.00076	0.00076	0.00076	0.00076	0.00076
19.755	0.00748486	0.0056753	0.00435632	0.00219408	0.00109033	0.00078185	0.000760038	0.00076	0.00076	0.00076	0.00076	0.00076	0.00076	0.00076	0.00076	0.00076	0.00076	0.00076	0.00076	0.00076	0.00076
19.809	0.00723254	0.00547504	0.00419824	0.00211797	0.00106845	0.00077995	0.000760038	0.00076	0.00076	0.00076	0.00076	0.00076	0.00076	0.00076	0.00076	0.00076	0.00076	0.00076	0.00076	0.00076	0.00076
19.863	0.00698136	0.00527554	0.00404092	0.00204231	0.00104671	0.00077805	0.00076	0.00076	0.00076	0.00076	0.00076	0.00076	0.00076	0.00076	0.00076	0.00076	0.00076	0.00076	0.00076	0.00076	0.00076
19.916	0.00673094	0.0050768	0.00388436	0.00196715	0.0010252	0.000776226	0.00076	0.00076	0.00076	0.00076	0.00076	0.00076	0.00076	0.00076	0.00076	0.00076	0.00076	0.00076	0.00076	0.00076	0.00076
19.97	0.00650332	0.00489668	0.0037427	0.00189973	0.00100613	0.00077463	0.00076	0.00076	0.00076	0.00076	0.00076	0.00076	0.00076	0.00076	0.00076	0.00076	0.00076	0.00076	0.00076	0.00076	0.00076
20.024	0.00630306	0.00473898	0.00361904	0.00184144	0.000989938	0.0007733	0.00076	0.00076	0.00076	0.00076	0.00076	0.00076	0.00076	0.00076	0.00076	0.00076	0.00076	0.00076	0.00076	0.00076	0.00076
20.077	0.00610394	0.00458204	0.00349592	0.00178353	0.000973902	0.000772008	0.00076	0.00076	0.00076	0.00076	0.00076	0.00076	0.00076	0.00076	0.00076	0.00076	0.00076	0.00076	0.00076	0.00076	0.00076
20.131	0.0059052	0.00442548	0.00337341	0.001726	0.000958018	0.000770754	0.00076	0.00076	0.00076	0.00076	0.00076	0.00076	0.00076	0.00076	0.00076	0.00076	0.00076	0.00076	0.00076	0.00076	0.00076
20.185	0.00573648	0.00429324	0.00327032	0.00167831	0.000945136	0.000769766	0.00076	0.00076	0.00076	0.00076	0.00076	0.00076	0.00076	0.00076	0.00076	0.00076	0.00076	0.00076	0.00076	0.00076	0.00076
20.238	0.00558068	0.00417164	0.00317585	0.00163495	0.000933622	0.00076893	0.00076	0.00076	0.00076	0.00076	0.00076	0.00076	0.00076	0.00076	0.00076	0.00076	0.00076	0.00076	0.00076	0.00076	0.00076
20.292	0.00542526	0.00405042	0.00308172	0.00159186	0.000922222	0.000768056	0.00076	0.00076	0.00076	0.00076	0.00076	0.00076	0.00076	0.00076	0.00076	0.00076	0.00076	0.00076	0.00076	0.00076	0.00076
20.346	0.0052896	0.00394478	0.00300002	0.00155473	0.000912494	0.000767372	0.00076	0.00076	0.00076	0.00076	0.00076	0.00076	0.00076	0.00076	0.00076	0.00076	0.00076	0.00076	0.00076	0.00076	0.00076
20.4	0.00516762	0.00384978	0.00292684	0.00152179	0.000903982	0.000766764	0.00076	0.00076	0.00076	0.00076	0.00076	0.00076	0.00076	0.00076	0.00076	0.00076	0.00076	0.00076	0.00076	0.00076	0.00076
20.453	0.00504602	0.00375543	0.00285388	0.00148892	0.000895508	0.000766194	0.00076	0.00076	0.00076	0.00076	0.00076	0.00076	0.00076	0.00076	0.00076	0.00076	0.00076	0.00076	0.00076	0.00076	0.00076
20.507	0.00492442	0.00366103	0.00278103	0.00145616	0.000887072	0.000765586	0.00076	0.00076	0.00076	0.00076	0.00076	0.00076	0.00076	0.00076	0.00076	0.00076	0.00076	0.00076	0.00076	0.00076	0.00076
20.561	0.00481992	0.00358017	0.00271882	0.00142838	0.000880042	0.00076513	0.00076	0.00076	0.00076	0.00076	0.00076	0.00076	0.00076	0.00076	0.00076	0.00076	0.00076	0.00076	0.00076	0.00076	0.00076
20.614	0.00473366	0.00351378	0.0026679	0.00140596	0.000874456	0.00076475	0.00076	0.00076	0.00076	0.00076	0.00076	0.00076	0.00076	0.00076	0.00076	0.00076	0.00076	0.00076	0.00076	0.00076	0.00076
20.668	0.00464778	0.00344759	0.00261717	0.00138362	0.000868908	0.000764408	0.00076	0.00076	0.00076	0.00076	0.00076	0.00076	0.00076	0.00076	0.00076	0.00076	0.00076	0.00076	0.00076	0.00076	0.00076
20.722	0.00456228	0.00338154	0.0025666	0.00136135	0.000863398	0.000764028	0.00076	0.00076	0.00076	0.00076	0.00076	0.00076	0.00076	0.00076	0.00076	0.00076	0.00076	0.00076	0.00076	0.00076	0.00076
20.775	0.00448514	0.00332219	0.00252119	0.00134148	0.000858496	0.000763724	0.00076	0.00076	0.00076	0.00076	0.00076	0.00076	0.00076	0.00076	0.00076	0.00076	0.00076	0.00076	0.00076	0.00076	0.00076
20.829	0.0044289	0.00327925	0.00248851	0.00132734	0.000855114	0.000763534	0.00076	0.00076	0.00076	0.00076	0.00076	0.00076	0.00076	0.00076	0.00076	0.00076	0.00076	0.00076	0.00076	0.00076	0.00076
20.883	0.00437304	0.00323642	0.0024559	0.00131328	0.000851732	0.000763306	0.00076	0.00076	0.00076	0.00076	0.00076	0.00076	0.00076	0.00076	0.00076	0.00076	0.00076	0.00076	0.00076	0.00076	0.00076
20.936	0.00431718	0.00319367	0.00242334	0.00129926	0.00084835	0.000763116	0.00076	0.00076	0.00076	0.00076	0.00076	0.00076	0.00076	0.00076	0.00076	0.00076	0.00076	0.00076	0.00076	0.00076	0.00076
20.99	0.00426132	0.00315096	0.00239088	0.00128524	0.000845006	0.000762888	0.00076	0.00076	0.00076	0.00076	0.00076	0.00076	0.00076	0.00076	0.00076	0.00076	0.00076	0.00076	0.00076	0.00076	0.00076
21.044	0.00422826	0.00312584	0.00237185	0.00127714	0.000843106	0.000762812	0.00076	0.00076	0.00076	0.00076	0.00076	0.00076	0.00076	0.00076	0.00076	0.00076	0.00076	0.00076	0.00076	0.00076	0.00076
21.097	0.00419748	0.00310247	0.00235418	0.00126966	0.000841358	0.000762698	0.00076	0.00076	0.00076	0.00076	0.00076	0.00076	0.00076	0.00076	0.00076	0.00076	0.00076	0.00076	0.00076	0.00076	0.00076
21.151	0.00416708	0.00307914	0.00233651	0.00126217	0.000839648	0.000762584	0.00076	0.00076	0.00076	0.00076	0.00076	0.00076	0.00076	0.00076	0.00076	0.00076	0.00076	0.00076	0.00076	0.00076	0.00076
21.205	0.0041363	0.00305581	0.00231887	0.00125468	0.0008379	0.000762508	0.00076	0.00076	0.00076	0.00076	0.00076	0.00076	0.00076	0.00076	0.00076	0.00076	0.00076	0.00076	0.00076	0.00076	0.00076
21.258	0.00411654	0.00304076	0.00230747	0.0012499	0.000836798	0.000762432	0.00076	0.00076	0.00076	0.00076	0.00076	0.00076	0.00076	0.00076	0.00076	0.00076	0.00076	0.00076	0.00076	0.00076	0.00076
21.312	0.00410704	0.00303358	0.00230208	0.00124765	0.000836266	0.000762394	0.00076	0.00076	0.00076	0.00076	0.00076	0.00076	0.00076	0.00076	0.00076	0.00076	0.00076	0.00076	0.00076	0.00076	0.00076
21.366	0.00409754	0.0030264	0.00229668	0.00124537	0.000835772	0.000762394	0.00076	0.00076	0.00076	0.00076	0.00076	0.00076	0.00076	0.00076	0.00076	0.00076	0.00076	0.00076	0.00076	0.00076	0.00076
21.419	0.00408804	0.00301925	0.00229129	0.00124313	0.00083524	0.000762356	0.00076	0.00076	0.00076	0.00076	0.00076	0.00076	0.00076	0.00076	0.00076	0.00076	0.00076	0.00076	0.00076	0.00076	0.00076
